# Supplementary material for: Dichlorido(di-2-pyridylamine)mercury(II)
Source: Acta Crystallogr Sect E Struct Rep Online. 2008 Dec 6;65(Pt 1):m9–m10. doi: 10.1107/S1600536808040294 (PMC2967852; doi:10.1107/S1600536808040294)
Supplement: Supplementary file 1 [file e-65-000m9-sup1.cif]

##############################################################################
###                                                                        ###
###        Electronic paper (Acta Crystallographica Section E)             ###
###                                                                        ###
##############################################################################
#                                                                            #
# This CIF contains the data in a paper accepted for publication in Acta     #
# Crystallographica Section E. It conforms to the requirements of Notes      #
# for Authors for Section E, and has been peer reviewed under the auspices   #
# of the IUCr Commission on Journals.                                        #
#                                                                            #
# Full details of the Crystallographic Information File format               #
# are given in the paper "The Crystallographic Information File (CIF):       #
# a New Standard Archive File for Crystallography" by S. R. Hall, F. H.      #
# Allen and I. D. Brown [Acta Cryst. (1991), A47, 655-685].                  #
#                                                                            #
# The current version of the core CIF dictionary is obtainable from          #
# ftp://ftp.iucr.org/pub/cif_core.dic. The current version number is 2.4.    #
#                                                                            #
# Software is freely available for graphical display of the structure(s) in  #
# this CIF.  For information consult the CIF home page http://www.iucr.org/  #
# cif/home.html                                                              #
#                                                                            #
# This file may be used for bona fide research purposes within the           #
# scientific community so long as proper attribution is given to the journal # 
# article from which it was obtained.                                        #
#                                                                            #
##############################################################################
                                             
data_I
_audit_creation_method     SHELXL-97
_chemical_name_systematic
;
Dichlorido(di-2-pyridylamine)mercury(II)
;
_chemical_name_common     ?
_chemical_formula_moiety     'C10 H9 Cl2 Hg N3'
_chemical_formula_sum     'C10 H9 Cl2 Hg N3'
_chemical_formula_iupac     '[Hg Cl2 (C10 H9 N3)]'
_chemical_formula_weight     442.69
_chemical_melting_point     ?
_symmetry_cell_setting     triclinic
_symmetry_space_group_name_H-M     'P -1'
_symmetry_space_group_name_Hall     '-P 1'
loop_
    _symmetry_equiv_pos_as_xyz
    'x, y, z'
    '-x, -y, -z'
_cell_length_a     8.0268(12)
_cell_length_b     8.6127(11)
_cell_length_c     9.6118(14)
_cell_angle_alpha     110.606(11)
_cell_angle_beta     98.958(12)
_cell_angle_gamma     96.862(11)
_cell_volume     603.38(15)
_cell_formula_units_Z     2
_cell_measurement_reflns_used     1652
_cell_measurement_theta_min     2.57
_cell_measurement_theta_max     29.18
_cell_measurement_temperature     298(2)
_exptl_crystal_description     block
_exptl_crystal_colour     colorless
_exptl_crystal_size_max     0.24
_exptl_crystal_size_mid     0.21
_exptl_crystal_size_min     0.15
_exptl_crystal_density_diffrn     2.437
_exptl_crystal_density_meas     ?
_exptl_crystal_density_method     'not measured'
_exptl_crystal_F_000     408
_exptl_absorpt_coefficient_mu     13.171
_exptl_absorpt_correction_type     'multi scan'
_exptl_absorpt_process_details     '(SADABS; Sheldrick, 1998)'
_exptl_absorpt_correction_T_min     0.0611
_exptl_absorpt_correction_T_max     0.1417
_exptl_special_details
;
;
_diffrn_ambient_temperature     298(2)
_diffrn_radiation_type     MoK\a
_diffrn_radiation_wavelength     0.71073
_diffrn_radiation_source     'fine-focus sealed tube'
_diffrn_radiation_monochromator     graphite
_diffrn_measurement_device_type     'Bruker SMART CCD area-detector'
_diffrn_measurement_method     '\f and \w'
_diffrn_detector_area_resol_mean     ?
_diffrn_reflns_number     7105
_diffrn_reflns_av_R_equivalents     0.0692
_diffrn_reflns_av_sigmaI/netI     0.0457
_diffrn_reflns_theta_min     2.57
_diffrn_reflns_theta_max     29.18
_diffrn_reflns_theta_full     29.18
_diffrn_measured_fraction_theta_max     0.987
_diffrn_measured_fraction_theta_full     0.987
_diffrn_reflns_limit_h_min     -10
_diffrn_reflns_limit_h_max     10
_diffrn_reflns_limit_k_min     -11
_diffrn_reflns_limit_k_max     11
_diffrn_reflns_limit_l_min     -13
_diffrn_reflns_limit_l_max     12
_diffrn_standards_number     0
_diffrn_standards_interval_count     ?
_diffrn_standards_interval_time     ?
_diffrn_standards_decay_%     ?
_refine_special_details
;
Refinement of <i>F</i>^2^ against ALL reflections. The weighted <i>R</i>-factor
<i>wR</i> and goodness of fit <i>S</i> are based on <i>F</i>^2^, conventional
<i>R</i>-factors <i>R</i> are based on <i>F</i>, with <i>F</i> set to zero for
negative <i>F</i>^2^. The threshold expression of <i>F</i>^2^ >
\s(<i>F</i>^2^) is used only for calculating <i>R</i>-factors(gt) <i>etc</i>.
and is not relevant to the choice of reflections for refinement.
<i>R</i>-factors based on <i>F</i>^2^ are statistically about twice as large
as those based on <i>F</i>, and <i>R</i>- factors based on ALL data will be
even larger.
;
_reflns_number_total     3214
_reflns_number_gt     2806
_reflns_threshold_expression     I>2\s(I)
_refine_ls_structure_factor_coef     Fsqd
_refine_ls_matrix_type     full
_refine_ls_R_factor_all     0.0531
_refine_ls_R_factor_gt     0.0462
_refine_ls_wR_factor_gt     0.1198
_refine_ls_wR_factor_ref     0.1261
_refine_ls_goodness_of_fit_ref     1.052
_refine_ls_restrained_S_all     1.052
_refine_ls_number_reflns     3214
_refine_ls_number_parameters     150
_refine_ls_number_restraints     0
_refine_ls_hydrogen_treatment     mixed
_refine_ls_weighting_scheme     calc
_refine_ls_weighting_details
          'calc w=1/[\s^2^(Fo^2^)+(0.075P)^2^+0.8992P] where P=(Fo^2^+2Fc^2^)/3'
_atom_sites_solution_hydrogens     geom
_atom_sites_solution_primary     direct
_atom_sites_solution_secondary     difmap
_refine_ls_shift/su_max     0.026
_refine_ls_shift/su_mean     0.140
_refine_diff_density_max     2.427
_refine_diff_density_min     -2.080
_refine_ls_extinction_method     'SHELXTL (Sheldrick, 2008)'
_refine_ls_extinction_coef     0.048(3)
_refine_ls_extinction_expression
                                  'Fc^*^=kFc[1+0.001xFc^2^\l^3^/sin(2\q)]^-1/4^'
loop_
    _atom_type_symbol
    _atom_type_description
    _atom_type_scat_dispersion_real
    _atom_type_scat_dispersion_imag
    _atom_type_scat_source
    'C' 'C' 0.0033 0.0016
                         'International Tables Vol C Tables 4.2.6.8 and 6.1.1.4'
    'H' 'H' 0.0000 0.0000
                         'International Tables Vol C Tables 4.2.6.8 and 6.1.1.4'
    'N' 'N' 0.0061 0.0033
                         'International Tables Vol C Tables 4.2.6.8 and 6.1.1.4'
    'O' 'O' 0.0106 0.0060
                         'International Tables Vol C Tables 4.2.6.8 and 6.1.1.4'
    'Cl' 'Cl' 0.1484 0.1585
                         'International Tables Vol C Tables 4.2.6.8 and 6.1.1.4'
    'Hg' 'Hg' -2.3894 9.2266
                         'International Tables Vol C Tables 4.2.6.8 and 6.1.1.4'
_computing_data_collection     'SMART (Bruker, 1998)'
_computing_cell_refinement     'SAINT (Bruker, 1998)'
_computing_data_reduction     'SAINT (Bruker, 1998)'
_computing_structure_solution     'SHELXTL (Sheldrick, 2008)'
_computing_structure_refinement     'SHELXTL (Sheldrick, 2008)'
_computing_molecular_graphics     'ORTEP-3 for Windows (Farrugia, 1997)'
_computing_publication_material     'WinGX (Farrugia, 1999)'
loop_
    _atom_site_type_symbol
    _atom_site_label
    _atom_site_fract_x
    _atom_site_fract_y
    _atom_site_fract_z
    _atom_site_U_iso_or_equiv
    _atom_site_adp_type
    _atom_site_calc_flag
    _atom_site_refinement_flags
    _atom_site_occupancy
    _atom_site_disorder_assembly
    _atom_site_disorder_group
    Hg Hg1 0.21151(4) 0.24646(4) 0.63832(4) 0.06055(18) Uani d . 1 . .
    Cl Cl1 0.4456(3) 0.1830(3) 0.7818(3) 0.0683(5) Uani d . 1 . .
    Cl Cl2 -0.0856(2) 0.1450(2) 0.6448(2) 0.0553(4) Uani d . 1 . .
    N N1 0.1944(8) 0.5364(8) 0.7382(7) 0.0497(12) Uani d . 1 . .
    N N2 0.2047(8) 0.5833(7) 0.5110(6) 0.0459(11) Uani d . 1 . .
    N N3 0.2876(7) 0.3143(7) 0.4439(7) 0.0447(11) Uani d . 1 . .
    C C1 0.1758(12) 0.5982(12) 0.8836(9) 0.0636(19) Uani d . 1 . .
    H H1 0.1862 0.5294 0.9393 0.076 Uiso calc R 1 . .
    C C2 0.1428(12) 0.7553(13) 0.9537(9) 0.069(2) Uani d . 1 . .
    H H2 0.1285 0.7920 1.0537 0.083 Uiso calc R 1 . .
    H H2B 0.186(18) 0.662(18) 0.464(16) 0.10(4) Uiso d . 1 . .
    C C3 0.1312(11) 0.8591(11) 0.8713(9) 0.0624(18) Uani d . 1 . .
    H H3 0.1115 0.9683 0.9157 0.075 Uiso calc R 1 . .
    C C4 0.1493(9) 0.7975(9) 0.7231(8) 0.0514(14) Uani d . 1 . .
    H H4 0.1379 0.8635 0.6649 0.062 Uiso calc R 1 . .
    C C5 0.1848(7) 0.6352(7) 0.6597(7) 0.0398(11) Uani d . 1 . .
    C C6 0.2674(7) 0.4531(7) 0.4151(7) 0.0395(10) Uani d . 1 . .
    C C7 0.3045(9) 0.4711(10) 0.2836(7) 0.0499(13) Uani d . 1 . .
    H H7 0.2849 0.5656 0.2627 0.060 Uiso calc R 1 . .
    C C8 0.3715(12) 0.3449(13) 0.1842(10) 0.067(2) Uani d . 1 . .
    H H8 0.4006 0.3559 0.0977 0.080 Uiso calc R 1 . .
    C C9 0.3935(9) 0.2066(10) 0.2156(9) 0.0587(18) Uani d . 1 . .
    H H9 0.4365 0.1208 0.1498 0.070 Uiso calc R 1 . .
    C C10 0.3524(9) 0.1931(9) 0.3444(10) 0.0556(16) Uani d . 1 . .
    H H10 0.3694 0.0976 0.3648 0.067 Uiso calc R 1 . .
loop_
    _atom_site_aniso_label
    _atom_site_aniso_U_11
    _atom_site_aniso_U_22
    _atom_site_aniso_U_33
    _atom_site_aniso_U_12
    _atom_site_aniso_U_13
    _atom_site_aniso_U_23
    Hg1 0.0618(2) 0.0660(2) 0.0781(3) 0.02555(14) 0.02487(14) 0.04774(18)
    Cl1 0.0653(11) 0.0710(11) 0.0816(13) 0.0210(9) 0.0091(9) 0.0445(10)
    Cl2 0.0623(9) 0.0551(8) 0.0628(9) 0.0170(7) 0.0277(7) 0.0314(7)
    N1 0.051(3) 0.058(3) 0.050(3) 0.019(2) 0.014(2) 0.027(2)
    N2 0.059(3) 0.043(2) 0.045(3) 0.016(2) 0.015(2) 0.024(2)
    N3 0.043(2) 0.041(2) 0.056(3) 0.006(2) 0.013(2) 0.023(2)
    C1 0.072(5) 0.078(5) 0.051(4) 0.020(4) 0.017(3) 0.033(4)
    C2 0.071(5) 0.084(6) 0.047(4) 0.019(4) 0.012(3) 0.017(4)
    C3 0.066(4) 0.061(4) 0.052(4) 0.013(4) 0.015(3) 0.009(3)
    C4 0.053(3) 0.045(3) 0.052(3) 0.007(3) 0.008(3) 0.014(3)
    C5 0.035(2) 0.043(3) 0.043(3) 0.006(2) 0.007(2) 0.019(2)
    C6 0.037(2) 0.040(3) 0.042(3) 0.005(2) 0.008(2) 0.017(2)
    C7 0.052(3) 0.060(4) 0.046(3) 0.017(3) 0.015(2) 0.026(3)
    C8 0.064(4) 0.088(6) 0.057(4) 0.013(4) 0.025(3) 0.032(4)
    C9 0.045(3) 0.054(4) 0.063(4) 0.008(3) 0.018(3) 0.003(3)
    C10 0.049(3) 0.047(3) 0.072(4) 0.011(3) 0.020(3) 0.021(3)
_geom_special_details
;
All e.s.d.'s (except the e.s.d. in the dihedral angle between two l.s. planes)
are estimated using the full covariance matrix. The cell e.s.d.'s are taken
into account individually in the estimation of e.s.d.'s in distances, angles
and torsion angles; correlations between e.s.d.'s in cell parameters are only
used when they are defined by crystal symmetry. An approximate (isotropic)
treatment of cell e.s.d.'s is used for estimating e.s.d.'s involving l.s.
planes.
;
loop_
    _geom_bond_atom_site_label_1
    _geom_bond_atom_site_label_2
    _geom_bond_site_symmetry_2
    _geom_bond_distance
    _geom_bond_publ_flag
    Cl1 Hg1 . 2.3875(19) yes
    Cl2 Hg1 . 2.4579(19) yes
    N1 Hg1 . 2.369(6) yes
    N2 H2B . 0.95(14) ?
    N3 Hg1 . 2.290(6) yes
    C1 N1 . 1.349(10) ?
    C1 C2 . 1.363(13) ?
    C1 H1 . 0.9300 ?
    C2 C3 . 1.390(14) ?
    C2 H2 . 0.9300 ?
    C3 C4 . 1.372(11) ?
    C3 H3 . 0.9300 ?
    C4 C5 . 1.399(9) ?
    C4 H4 . 0.9300 ?
    C5 N1 . 1.323(8) ?
    C5 N2 . 1.381(8) ?
    C6 N3 . 1.341(8) ?
    C6 N2 . 1.383(8) ?
    C6 C7 . 1.398(9) ?
    C7 C8 . 1.397(11) ?
    C7 H7 . 0.9300 ?
    C8 C9 . 1.352(14) ?
    C8 H8 . 0.9300 ?
    C9 C10 . 1.369(12) ?
    C9 H9 . 0.9300 ?
    C10 N3 . 1.362(9) ?
    C10 H10 . 0.9300 ?
loop_
    _geom_angle_atom_site_label_1
    _geom_angle_atom_site_label_2
    _geom_angle_atom_site_label_3
    _geom_angle_site_symmetry_1
    _geom_angle_site_symmetry_3
    _geom_angle
    _geom_angle_publ_flag
    N1 Hg1 Cl1 . . 112.30(15) yes
    N1 Hg1 Cl2 . . 94.92(15) yes
    N3 Hg1 Cl1 . . 112.21(15) yes
    N3 Hg1 Cl2 . . 123.92(14) yes
    N3 Hg1 N1 . . 82.4(2) yes
    Cl1 Hg1 Cl2 . . 120.14(7) yes
    N1 C1 C2 . . 123.8(8) ?
    N1 C1 H1 . . 118.1 ?
    C2 C1 H1 . . 118.1 ?
    C1 C2 C3 . . 117.9(8) ?
    C1 C2 H2 . . 121.0 ?
    C3 C2 H2 . . 121.0 ?
    C4 C3 C2 . . 118.7(8) ?
    C4 C3 H3 . . 120.6 ?
    C2 C3 H3 . . 120.7 ?
    C3 C4 C5 . . 119.9(7) ?
    C3 C4 H4 . . 120.1 ?
    C5 C4 H4 . . 120.0 ?
    N1 C5 N2 . . 122.3(6) ?
    N1 C5 C4 . . 121.1(6) ?
    N2 C5 C4 . . 116.6(6) ?
    N3 C6 N2 . . 122.1(6) ?
    N3 C6 C7 . . 121.3(6) ?
    N2 C6 C7 . . 116.6(5) ?
    C8 C7 C6 . . 119.0(7) ?
    C8 C7 H7 . . 120.5 ?
    C6 C7 H7 . . 120.5 ?
    C9 C8 C7 . . 119.0(7) ?
    C9 C8 H8 . . 120.6 ?
    C7 C8 H8 . . 120.4 ?
    C8 C9 C10 . . 119.9(7) ?
    C8 C9 H9 . . 120.0 ?
    C10 C9 H9 . . 120.1 ?
    N3 C10 C9 . . 122.5(7) ?
    N3 C10 H10 . . 118.7 ?
    C9 C10 H10 . . 118.8 ?
    C5 N1 C1 . . 118.4(7) ?
    C5 N1 Hg1 . . 125.5(4) ?
    C1 N1 Hg1 . . 115.7(5) ?
    C6 N2 C5 . . 136.0(5) ?
    C6 N2 H2B . . 109(8) ?
    C5 N2 H2B . . 115(8) ?
    C6 N3 C10 . . 118.2(6) ?
    C6 N3 Hg1 . . 127.3(4) ?
    C10 N3 Hg1 . . 114.4(5) ?
loop_
    _geom_torsion_atom_site_label_1
    _geom_torsion_atom_site_label_2
    _geom_torsion_atom_site_label_3
    _geom_torsion_atom_site_label_4
    _geom_torsion_site_symmetry_1
    _geom_torsion_site_symmetry_2
    _geom_torsion_site_symmetry_3
    _geom_torsion_site_symmetry_4
    _geom_torsion
    _geom_torsion_publ_flag
    C1 N1 Hg1 N3 . . . . -169.7(6) ?
    C5 N1 Hg1 N3 . . . . 17.3(5) ?
    C1 N1 Hg1 Cl1 . . . . -58.7(6) ?
    C1 N1 Hg1 Cl2 . . . . 66.7(6) ?
    C5 N1 Hg1 Cl1 . . . . 128.2(5) ?
    C5 N1 Hg1 Cl2 . . . . -106.3(5) ?
    C6 N3 Hg1 N1 . . . . -15.5(5) ?
    C10 N3 Hg1 N1 . . . . 168.0(5) ?
    C6 N3 Hg1 Cl1 . . . . -126.5(5) ?
    C10 N3 Hg1 Cl1 . . . . 57.0(5) ?
    C6 N3 Hg1 Cl2 . . . . 75.3(5) ?
    C10 N3 Hg1 Cl2 . . . . -101.2(5) ?
    N1 C1 C2 C3 . . . . -1.4(15) ?
    C1 C2 C3 C4 . . . . 1.5(14) ?
    C2 C3 C4 C5 . . . . -2.3(12) ?
    C3 C4 C5 N1 . . . . 2.8(10) ?
    C3 C4 C5 N2 . . . . -178.7(7) ?
    N3 C6 C7 C8 . . . . -3.0(10) ?
    N2 C6 C7 C8 . . . . 178.7(7) ?
    C6 C7 C8 C9 . . . . 2.0(12) ?
    C7 C8 C9 C10 . . . . -0.9(13) ?
    C8 C9 C10 N3 . . . . 0.6(12) ?
    N2 C5 N1 C1 . . . . 179.1(7) ?
    C4 C5 N1 C1 . . . . -2.6(10) ?
    N2 C5 N1 Hg1 . . . . -8.1(9) ?
    C4 C5 N1 Hg1 . . . . 170.3(5) ?
    C2 C1 N1 C5 . . . . 1.9(13) ?
    C2 C1 N1 Hg1 . . . . -171.6(7) ?
    N3 C6 N2 C5 . . . . 17.7(11) ?
    C7 C6 N2 C5 . . . . -164.1(7) ?
    N1 C5 N2 C6 . . . . -15.3(11) ?
    C4 C5 N2 C6 . . . . 166.3(7) ?
    N2 C6 N3 C10 . . . . -179.2(6) ?
    C7 C6 N3 C10 . . . . 2.7(9) ?
    N2 C6 N3 Hg1 . . . . 4.5(8) ?
    C7 C6 N3 Hg1 . . . . -173.7(5) ?
    C9 C10 N3 C6 . . . . -1.5(10) ?
    C9 C10 N3 Hg1 . . . . 175.3(6) ?
loop_
    _geom_hbond_atom_site_label_D
    _geom_hbond_atom_site_label_H
    _geom_hbond_atom_site_label_A
    _geom_hbond_site_symmetry_A
    _geom_hbond_distance_DH
    _geom_hbond_distance_HA
    _geom_hbond_distance_DA
    _geom_hbond_angle_DHA
    _geom_hbond_publ_flag
    N2 H2B Cl2 2_566 0.95(16) 2.41(16) 3.345(6) 169(13) yes
data_global
_journal_date_recd_electronic     2008-11-28
_journal_date_accepted     2008-11-30
_journal_name_full     'Acta Crystallographica, Section E'
_journal_year     2009
_journal_volume     65
_journal_issue      1
_journal_page_first     m9
_journal_page_last     m10
_journal_paper_category     QM
_journal_coeditor_code     HK2588
_publ_contact_author
;
  'Amani, Vahid'
   Islamic Azad University,
   Shahr-e-Rey Branch,
   Tehran
   Iran
;
_publ_contact_author_email     'v_amani2002@yahoo.com'
_publ_contact_author_fax     '0098 021 55277888'
_publ_contact_author_phone     '0098 021 55277850'
_publ_section_title
;
Dichlorido(di-2-pyridylamine)mercury(II)
;
loop_
    _publ_author_name
    _publ_author_address
    'Yousefi, Mohammad'
;      Islamic Azad University,
       Shahr-e-Rey Branch,
       Tehran
       Iran
;
    'Allahgholi Ghasri, Mohammad Reza'
;      Islamic Azad University,
       Shahr-e-Rey Branch,
       Tehran
       Iran
;
    'Heidari, Amene'
;      Department of Chemistry,
       University of Zabol,
       Iran
;
    'Amani, Vahid'
;      Islamic Azad University,
       Shahr-e-Rey Branch,
       Tehran
       Iran
;
