# Supplementary material for: Dichlorido(di-2-pyridylamine)mercury(II)
Source: Acta Crystallogr Sect E Struct Rep Online. 2008 Dec 6;65(Pt 1):m9–m10. doi: 10.1107/S1600536808040294 (PMC2967852; doi:10.1107/S1600536808040294)
Supplement: Supplementary file 2 [file e-65-000m9-Isup2.hkl]

#
# h,k,l, Fc-squared, Fo-squared, sigma(Fo-squared) and status flag
#
data_I
_shelx_title ' HGCL2+L1'
_shelx_refln_list_code          4
_shelx_F_calc_maximum      165.42
_exptl_crystal_F_000      1904.00
_reflns_d_resolution_high  0.7288
 
loop_
 _symmetry_equiv_pos_as_xyz
 'x, y, z'
 '-x, -y, -z'
 
_cell_length_a     8.0268
_cell_length_b     8.6127
_cell_length_c     9.6118
_cell_angle_alpha 110.606
_cell_angle_beta   98.958
_cell_angle_gamma  96.862
 
_shelx_F_squared_multiplier     1.000
 
loop_
 _refln_index_h
 _refln_index_k
 _refln_index_l
 _refln_F_squared_calc
 _refln_F_squared_meas
 _refln_F_squared_sigma
 _refln_observed_status
   1   0   0     1685.24     1987.63     24.99 o
   3   0   0    10555.08    11578.96     82.88 o
   4   0   0      946.77     1062.17     28.76 o
   5   0   0     3956.24     4220.28     72.99 o
   6   0   0      107.08      115.47      5.44 o
   7   0   0     1156.32     1278.74     34.32 o
   8   0   0      218.03      231.65      4.88 o
   9   0   0      161.33      171.65      9.41 o
  10   0   0       77.78       82.91      4.74 o
 -10   1   0       46.15       44.61      4.49 o
  -9   1   0       21.54       13.60      4.05 o
  -8   1   0      531.67      585.28     12.41 o
  -7   1   0       27.10       28.54      5.81 o
  -6   1   0     1743.38     1799.92      8.63 o
  -5   1   0      845.98      969.62      7.28 o
  -4   1   0     9546.69     9593.02     27.83 o
  -3   1   0     7058.27     7460.80     47.37 o
  -2   1   0      289.06      261.96      7.67 o
  -1   1   0    17902.51    21195.70    797.08 o
   0   1   0      353.25      287.46     15.72 o
   1   1   0    14641.84    20597.41   1824.86 o
   2   1   0     7936.57    10513.74    702.38 o
   3   1   0     5499.03     6546.64    299.35 o
   4   1   0     2959.82     3221.53    149.13 o
   5   1   0     1743.86     1874.07     45.47 o
   6   1   0     2381.35     2515.09    105.92 o
   7   1   0       36.10       39.84      6.67 o
   8   1   0      396.67      384.89      9.55 o
   9   1   0       75.49       87.28     10.14 o
  10   1   0       56.62       48.58      5.79 o
 -10   2   0       39.73       42.16     12.26 o
  -9   2   0      344.26      346.89      6.56 o
  -8   2   0       62.79       54.09      6.67 o
  -7   2   0     2523.64     2590.56     10.89 o
  -6   2   0      419.05      433.91      6.81 o
  -5   2   0     4049.35     4028.72     53.07 o
  -4   2   0     6389.59     6861.25     92.23 o
  -3   2   0     3673.55     3704.10     57.64 o
  -2   2   0     3809.84     4154.88    100.11 o
  -1   2   0      132.03      133.91      9.77 o
   0   2   0    27362.61    18016.18    241.76 o
   1   2   0      371.18      352.96     10.21 o
   2   2   0     7699.62     8749.71    627.49 o
   3   2   0     5165.03     5763.15    640.11 o
   4   2   0      146.07      201.62      8.28 o
   5   2   0     2250.91     2681.80    101.57 o
   6   2   0        2.96        6.39      4.71 o
   7   2   0      203.24      216.81     33.59 o
   8   2   0       45.67       60.06     16.65 o
   9   2   0       78.93       71.14     10.87 o
  10   2   0       24.17       21.34      5.57 o
 -10   3   0       62.61       65.05      8.32 o
  -9   3   0      128.74      131.25     22.89 o
  -8   3   0     1397.86     1389.01     24.67 o
  -7   3   0       34.80       19.92     17.08 o
  -6   3   0     2692.65     2591.89     15.73 o
  -5   3   0      598.34      665.76     18.89 o
  -4   3   0     8114.93     8499.73     89.61 o
  -3   3   0     7333.18     7931.94    197.56 o
  -2   3   0     5382.23     5196.98    150.20 o
  -1   3   0    18580.05    15402.18    609.23 o
   0   3   0     4104.45     3300.21     16.58 o
   1   3   0    12996.24    10527.33    494.32 o
   2   3   0     1366.08     1383.53     10.97 o
   3   3   0     1246.53     1293.32     86.93 o
   4   3   0     2127.24     2308.79    158.39 o
   5   3   0      365.21      355.57     39.87 o
   6   3   0     1572.94     1686.64    217.82 o
   7   3   0       26.25       46.55      7.35 o
   8   3   0      179.31      160.06      7.38 o
   9   3   0       90.89       92.68     16.08 o
 -10   4   0       64.60       67.52      5.04 o
  -9   4   0      218.74      201.23      7.21 o
  -8   4   0       30.59       33.22     20.65 o
  -7   4   0     1313.84     1344.27     39.83 o
  -6   4   0        4.78        8.51      5.44 o
  -5   4   0     2643.67     2617.99     71.46 o
  -4   4   0     3947.56     4187.02    145.25 o
  -3   4   0     2870.38     2834.89     86.87 o
  -2   4   0     3657.04     3228.97    106.43 o
  -1   4   0      144.69      127.30      7.75 o
   0   4   0     4986.16     3982.72     44.37 o
   1   4   0       38.75       50.95      6.92 o
   2   4   0     7791.73     7107.79    250.54 o
   3   4   0      825.12      883.37     62.98 o
   4   4   0      437.85      458.47     73.01 o
   5   4   0     1322.98     1383.30    122.47 o
   6   4   0        0.07        3.78     18.34 o
   7   4   0      112.89      109.22     24.20 o
   8   4   0        7.26       17.65      5.60 o
   9   4   0       30.06       18.72      5.02 o
 -10   5   0       37.89       41.13      5.52 o
  -9   5   0      104.96       88.34      6.91 o
  -8   5   0      864.37      805.23     12.78 o
  -7   5   0       20.61       51.02     20.67 o
  -6   5   0     1953.10     1969.07     70.54 o
  -5   5   0     1426.95     1450.76     22.42 o
  -4   5   0     1356.52     1404.89     28.06 o
  -3   5   0     4186.50     4130.79    216.11 o
  -2   5   0     2265.11     2030.98     38.09 o
  -1   5   0     4425.29     3562.58     76.93 o
   0   5   0      548.84      502.90     19.35 o
   1   5   0     4481.42     3784.15     24.57 o
   2   5   0     1230.71     1214.46     25.66 o
   3   5   0      250.46      241.83     20.72 o
   4   5   0      209.56      238.16     35.97 o
   5   5   0        1.25       10.37      5.72 o
   6   5   0      173.42      166.84     19.48 o
   7   5   0        0.39       15.88     15.61 o
   8   5   0       32.99       31.67      9.62 o
 -10   6   0       71.81       82.45      5.87 o
  -9   6   0      249.45      229.97      8.67 o
  -8   6   0       13.39       33.23     12.46 o
  -7   6   0      891.75      902.94     10.53 o
  -6   6   0       51.76       59.48      4.72 o
  -5   6   0     1907.61     1914.53     58.82 o
  -4   6   0     1618.82     1589.29     14.65 o
  -3   6   0     2599.13     2494.13     64.94 o
  -2   6   0     3723.35     3127.03    108.99 o
  -1   6   0       79.24       69.43      6.08 o
   0   6   0     1205.84      977.54     26.46 o
   1   6   0      384.16      394.71      8.25 o
   2   6   0     1268.44     1175.79     44.65 o
   3   6   0      140.65      163.38     21.96 o
   4   6   0      141.26      154.32     31.98 o
   5   6   0      377.22      400.42     63.89 o
   6   6   0       15.47       16.41      5.79 o
   7   6   0       72.46       52.99     11.91 o
  -9   7   0       64.05       83.69      6.64 o
  -8   7   0      401.40      379.77      9.75 o
  -7   7   0        0.04        9.09      4.09 o
  -6   7   0     1708.68     1718.20     22.40 o
  -5   7   0      444.71      428.31     10.44 o
  -4   7   0      754.81      796.81      8.34 o
  -3   7   0     1231.12     1062.55     28.34 o
  -2   7   0      421.32      412.83     23.78 o
  -1   7   0      431.89      380.47     36.74 o
   0   7   0        3.29       -5.95      5.95 o
   1   7   0      774.08      709.28      8.58 o
   2   7   0      456.67      520.26      8.09 o
   3   7   0      163.07      163.62      9.01 o
   4   7   0      133.13      161.14     20.21 o
   5   7   0       13.83       22.37      5.66 o
   6   7   0       37.32       57.07     12.84 o
  -8   8   0        1.72       13.15     10.10 o
  -7   8   0      403.87      405.00      6.08 o
  -6   8   0       46.57       50.46      6.60 o
  -5   8   0      400.89      469.13     10.11 o
  -4   8   0      125.68      103.51      9.47 o
  -3   8   0      412.66      431.38      7.65 o
  -2   8   0      784.90      702.41     13.58 o
  -1   8   0       19.97       27.36      4.71 o
   0   8   0      369.48      377.65      6.73 o
   1   8   0      387.20      388.70     17.23 o
   2   8   0      127.27      140.29      6.04 o
   3   8   0       93.30      107.99     13.61 o
   4   8   0       28.00       27.91      4.99 o
   5   8   0       52.56       66.32      5.05 o
  -7   9   0        0.10       13.80      7.42 o
  -6   9   0      345.70      375.75     14.65 o
  -5   9   0       81.94       58.91      7.99 o
  -4   9   0      203.69      237.30     14.33 o
  -3   9   0      525.59      479.27     15.79 o
  -2   9   0        1.77       10.68      6.85 o
  -1   9   0      204.51      213.00      7.23 o
   0   9   0       11.50       16.03      5.58 o
   1   9   0       86.65       98.07      7.03 o
   2   9   0       71.24       89.45     12.24 o
   3   9   0       84.04       79.04      5.00 o
   4   9   0       39.20       50.58      7.15 o
  -6  10   0       58.74       50.64     10.62 o
  -5  10   0      101.65      128.05     13.12 o
  -4  10   0       91.62       95.11     25.79 o
  -3  10   0       23.38       37.95     12.39 o
  -2  10   0      152.70      155.35      9.62 o
  -1  10   0       22.29       41.46      8.32 o
   0  10   0      115.38      146.93      8.04 o
   1  10   0       33.45       36.78      6.16 o
   2  10   0       23.38       35.46     21.84 o
  -3  11   0       75.27       75.84     10.36 o
  -2  11   0        6.60       10.89     13.46 o
   0 -11   1      111.90      127.97     33.12 o
   1 -11   1       57.51       80.15      6.95 o
   2 -11   1       28.24       28.22      5.75 o
   3 -11   1       73.80      101.51      7.08 o
   4 -11   1        1.98        7.92     10.74 o
  -3 -10   1       68.06       81.46      5.99 o
  -2 -10   1        0.00       15.13      7.63 o
  -1 -10   1       82.69      100.58      7.16 o
   0 -10   1       49.73       57.23      5.66 o
   1 -10   1      127.16      122.11      7.10 o
   2 -10   1       59.40       68.89      5.49 o
   3 -10   1       61.86       80.46     15.44 o
   4 -10   1      352.04      398.33     11.50 o
   5 -10   1       11.72       10.13     11.02 o
   6 -10   1      303.90      289.62     10.89 o
  -5  -9   1        2.11       16.96     12.20 o
  -4  -9   1       79.36       71.78      4.24 o
  -3  -9   1        0.69        0.61      5.10 o
  -2  -9   1      136.35      135.15     14.41 o
  -1  -9   1        5.70        7.55     12.90 o
   0  -9   1      360.78      356.95      6.89 o
   1  -9   1      346.91      386.95      7.44 o
   2  -9   1      346.30      314.17      7.35 o
   3  -9   1      509.44      525.21      7.94 o
   4  -9   1       28.78       37.37      8.33 o
   5  -9   1      459.42      460.73     15.99 o
   6  -9   1       22.31       32.74      6.58 o
   7  -9   1      205.86      180.76      5.36 o
   8  -9   1       59.05       70.95      8.51 o
  -6  -8   1       22.69       29.98      5.77 o
  -5  -8   1       46.44       38.62     12.70 o
  -4  -8   1       26.26       32.85      4.95 o
  -3  -8   1      436.98      443.67     21.30 o
  -2  -8   1        9.32       11.28      7.99 o
  -1  -8   1      888.87      866.91      8.97 o
   0  -8   1      519.19      536.51     15.57 o
   1  -8   1      641.63      592.15      7.98 o
   2  -8   1      675.57      647.30      7.98 o
   3  -8   1      248.19      206.86      6.12 o
   4  -8   1      608.33      621.86      7.83 o
   5  -8   1       39.97       38.96      5.53 o
   6  -8   1      990.57      974.69     26.06 o
   7  -8   1      195.70      196.73     15.63 o
   8  -8   1       63.45       70.10      5.47 o
  -7  -7   1       24.42       30.68      5.67 o
  -6  -7   1       16.74       11.32      5.57 o
  -5  -7   1      141.77      168.09      9.93 o
  -4  -7   1      359.85      326.27     22.98 o
  -3  -7   1       10.23       28.41      5.89 o
  -2  -7   1     1077.02      999.05     18.66 o
  -1  -7   1       21.00       34.14      8.10 o
   0  -7   1      930.71      822.59     11.55 o
   1  -7   1      739.49      685.77      9.06 o
   2  -7   1     1730.83     1572.38     22.03 o
   3  -7   1     1464.14     1397.31     31.44 o
   4  -7   1       18.41       37.11      6.81 o
   5  -7   1     1264.42     1258.89     28.33 o
   6  -7   1      571.82      571.39     20.05 o
   7  -7   1      467.67      478.24     11.66 o
   8  -7   1      179.21      177.23      5.03 o
   9  -7   1       41.82       54.46      4.85 o
  -8  -6   1       53.38       43.44      5.67 o
  -7  -6   1       67.15       34.45     13.03 o
  -6  -6   1      205.16      223.10      6.10 o
  -5  -6   1      289.60      252.39     11.04 o
  -4  -6   1       41.23       55.55      4.87 o
  -3  -6   1      927.91      907.96     77.99 o
  -2  -6   1       26.95       51.53     19.06 o
  -1  -6   1     2692.16     2325.51     15.25 o
   0  -6   1      894.90      777.06     10.70 o
   1  -6   1     1547.99     1281.36      8.71 o
   2  -6   1     4149.29     3764.33     31.07 o
   3  -6   1      113.92      123.40      8.65 o
   4  -6   1     1265.01     1152.50     29.27 o
   5  -6   1      473.15      481.98     10.36 o
   6  -6   1     1910.70     1953.78     20.93 o
   7  -6   1      483.63      450.69     10.68 o
   8  -6   1      452.48      476.49      7.59 o
   9  -6   1      333.15      320.83      7.36 o
  10  -6   1        0.93        3.22     14.11 o
  -8  -5   1       19.31       19.91      7.50 o
  -7  -5   1       98.77      111.69      7.95 o
  -6  -5   1      115.94       95.78     12.23 o
  -5  -5   1      614.40      680.76    103.42 o
  -4  -5   1      665.68      618.38     63.82 o
  -3  -5   1       78.26       99.28     12.93 o
  -2  -5   1     4618.44     3959.64    209.79 o
  -1  -5   1      643.93      544.84     11.90 o
   0  -5   1     1920.81     1589.48     10.86 o
   1  -5   1     3425.16     2900.25     52.89 o
   2  -5   1     1711.76     1595.21      9.12 o
   3  -5   1     4978.33     4883.41     49.98 o
   4  -5   1      104.87      150.19     15.35 o
   5  -5   1     3993.05     4049.21     33.94 o
   6  -5   1     1465.11     1454.74     36.89 o
   7  -5   1     1434.19     1529.86     47.64 o
   8  -5   1      348.52      313.29      6.28 o
   9  -5   1       45.13       53.92      8.45 o
  10  -5   1      122.91      117.53     14.51 o
  -9  -4   1        0.06        8.78      6.02 o
  -8  -4   1       89.12       76.12     24.02 o
  -7  -4   1       86.65       92.77     18.70 o
  -6  -4   1      809.06      851.35    105.81 o
  -5  -4   1     1109.74     1025.86    137.22 o
  -4  -4   1      157.44      191.54     15.18 o
  -3  -4   1     2600.97     2619.66    229.08 o
  -2  -4   1      616.14      543.59     25.59 o
  -1  -4   1     6214.88     4918.44    138.61 o
   0  -4   1     1813.65     1462.38     11.12 o
   1  -4   1     3972.94     3513.99     18.51 o
   2  -4   1    14475.17    13962.62    345.96 o
   3  -4   1      446.33      505.65      6.55 o
   4  -4   1     5065.20     5111.23     81.05 o
   5  -4   1      693.51      680.77     17.78 o
   6  -4   1     1420.09     1578.69     29.37 o
   7  -4   1      437.71      422.48      7.56 o
   8  -4   1      582.94      673.71      8.15 o
   9  -4   1      184.14      172.12     11.90 o
  10  -4   1        0.31       -4.81      4.81 o
  -9  -3   1      208.89      201.44     25.44 o
  -8  -3   1       36.16       29.24      5.09 o
  -7  -3   1      429.10      457.81     39.93 o
  -6  -3   1      978.57     1027.38    121.23 o
  -5  -3   1      891.44     1005.04     98.29 o
  -4  -3   1     1765.83     1917.06    287.61 o
  -3  -3   1       94.08      101.14      9.31 o
  -2  -3   1    13187.78    13058.18   1598.67 o
  -1  -3   1     2518.84     1912.92     28.06 o
   0  -3   1    12588.18     9091.86    420.52 o
   1  -3   1    11497.85     9890.98     31.72 o
   2  -3   1     1120.86     1206.06     18.41 o
   3  -3   1    11072.65    12011.29    166.88 o
   4  -3   1      603.43      698.78      6.37 o
   5  -3   1     3978.21     4081.55     64.93 o
   6  -3   1     1270.43     1192.99      8.61 o
   7  -3   1     1446.36     1515.24     30.08 o
   8  -3   1      902.39      805.78      8.42 o
   9  -3   1        7.09        4.09      8.69 o
  10  -3   1      127.26      109.52      7.30 o
 -10  -2   1       94.09       97.17      6.80 o
  -9  -2   1        7.00       10.86      5.64 o
  -8  -2   1      183.02      202.10      9.94 o
  -7  -2   1       83.17       72.47      6.97 o
  -6  -2   1     1036.87     1139.13     53.17 o
  -5  -2   1     2099.52     2345.98    107.54 o
  -4  -2   1     1826.99     2115.79    114.52 o
  -3  -2   1     7288.44     8717.69    857.20 o
  -2  -2   1      933.53     1038.63     86.68 o
  -1  -2   1    13908.66     9873.81   1007.20 o
   0  -2   1      590.69      479.33     11.97 o
   1  -2   1     6183.85     6252.74    102.55 o
   2  -2   1    12601.34    13164.93    309.30 o
   3  -2   1     1910.70     2089.29     39.85 o
   4  -2   1    10646.78    11396.29    282.35 o
   5  -2   1      450.33      402.15      5.20 o
   6  -2   1     1062.63     1115.72     12.68 o
   7  -2   1     1142.95     1099.89      8.47 o
   8  -2   1      389.01      412.08     22.19 o
   9  -2   1      187.52      160.25      6.15 o
  10  -2   1       14.56        3.93      8.99 o
 -10  -1   1        2.96       18.02     10.57 o
  -9  -1   1      458.31      434.06     14.59 o
  -8  -1   1        4.63        9.94      4.07 o
  -7  -1   1     1177.07     1165.97     16.88 o
  -6  -1   1     2822.91     3024.44    142.07 o
  -5  -1   1      963.85      978.44     29.05 o
  -4  -1   1     7026.16     8016.65    303.18 o
  -3  -1   1       28.40       46.86      6.17 o
  -2  -1   1     8456.29    10107.59    429.62 o
  -1  -1   1     4917.96     5635.72    650.27 o
   0  -1   1     6211.38     6540.08    321.90 o
   1  -1   1    15912.44    16544.87    645.97 o
   2  -1   1     1269.25     1469.14     12.27 o
   3  -1   1    14485.05    16124.14     44.33 o
   4  -1   1       11.67       12.35      4.83 o
   5  -1   1     1812.88     1989.49     34.06 o
   6  -1   1      381.64      355.49      9.85 o
   7  -1   1      803.95      831.01     24.00 o
   8  -1   1      650.41      631.43      9.00 o
   9  -1   1       85.20       94.33      4.59 o
  10  -1   1       74.33       74.27     10.07 o
 -10   0   1      257.73      225.88      8.10 o
  -9   0   1        4.00        8.94      3.44 o
  -8   0   1      754.28      770.23     20.58 o
  -7   0   1      204.95      209.55     10.12 o
  -6   0   1      650.58      652.37     13.12 o
  -5   0   1     3243.04     3569.45    114.86 o
  -4   0   1     3899.91     4179.22     14.12 o
  -3   0   1    11107.86    11830.60     30.04 o
  -2   0   1      337.81      410.86     10.04 o
  -1   0   1    20208.50    22005.71    855.30 o
   1   0   1     5194.55     7292.76    180.24 o
   3   0   1      863.29     1014.64     23.11 o
   5   0   1      158.22      202.70     33.20 o
   6   0   1     1370.60     1408.57     20.62 o
   7   0   1     1442.00     1522.10      8.54 o
   8   0   1       55.02       57.14      4.09 o
   9   0   1      130.13      141.04     10.07 o
  10   0   1        0.02        5.81      4.85 o
 -10   1   1        1.50       16.57      9.35 o
  -9   1   1      353.36      351.08      5.15 o
  -8   1   1       14.66       30.07      6.89 o
  -7   1   1     1064.49     1045.33     21.55 o
  -6   1   1     1495.94     1647.66     21.22 o
  -5   1   1      932.14      859.72     14.97 o
  -4   1   1    11765.23    12578.12    216.66 o
  -3   1   1       44.83       75.05      6.14 o
  -2   1   1     5502.73     5582.88     36.35 o
  -1   1   1     6396.76     6350.16    549.27 o
   0   1   1     9798.13     9658.65    137.39 o
   1   1   1     9848.09    10857.18     55.22 o
   2   1   1     2543.88     3262.75    213.86 o
   3   1   1    12163.47    14810.76    916.23 o
   4   1   1      313.34      396.47     20.25 o
   5   1   1     1668.93     1869.74     99.15 o
   6   1   1       16.77       18.41      6.15 o
   7   1   1      212.47      196.25      5.00 o
   8   1   1      203.34      215.78      9.23 o
   9   1   1       97.19       76.69      6.16 o
  10   1   1       62.28       59.78      5.24 o
 -10   2   1      259.42      220.94     20.57 o
  -9   2   1       12.69       27.67      9.77 o
  -8   2   1     1295.42     1240.39     24.55 o
  -7   2   1      809.66      829.38     22.28 o
  -6   2   1      109.99      100.09      5.08 o
  -5   2   1     5937.68     6059.85     64.97 o
  -4   2   1       87.96       74.49      4.92 o
  -3   2   1     9840.55    10454.82    168.17 o
  -2   2   1      484.56      510.48     38.24 o
  -1   2   1    12322.53    10057.34   1186.19 o
   0   2   1    13339.61    10758.10     37.41 o
   1   2   1     3615.87     3650.76     23.87 o
   2   2   1     6254.10     6647.93     28.79 o
   3   2   1        0.77        8.09      7.17 o
   4   2   1     2898.78     3350.19    308.44 o
   5   2   1        6.83       26.72      5.80 o
   6   2   1      231.21      247.03      7.90 o
   7   2   1      381.50      431.67     18.14 o
   8   2   1        3.50        4.84      5.89 o
   9   2   1       77.08       78.80      5.16 o
 -10   3   1        0.90       -1.31      7.10 o
  -9   3   1      412.03      368.24     19.91 o
  -8   3   1       81.57       88.08      6.91 o
  -7   3   1     1011.35      990.29     16.13 o
  -6   3   1      978.01     1044.82      9.08 o
  -5   3   1     1310.89     1317.90     19.52 o
  -4   3   1    14137.82    15245.40     73.27 o
  -3   3   1      207.23      195.86      7.76 o
  -2   3   1    11884.27    11194.03    865.08 o
  -1   3   1     5223.29     4337.57    129.19 o
   0   3   1     5379.24     4185.97     51.73 o
   1   3   1     4744.55     4657.33     18.67 o
   2   3   1     1060.57     1020.48      9.76 o
   3   3   1     4261.20     4698.85    362.74 o
   4   3   1      184.51      266.86     29.53 o
   5   3   1     1307.87     1366.14     98.33 o
   6   3   1      242.53      281.60     28.22 o
   7   3   1        8.53       14.71      5.82 o
   8   3   1      153.82      161.39     15.80 o
   9   3   1        4.37       -9.93     16.34 o
 -10   4   1      133.73      121.26      9.37 o
  -9   4   1        9.01       20.85      7.20 o
  -8   4   1     1147.27     1092.75      8.35 o
  -7   4   1      504.48      528.61     19.49 o
  -6   4   1      673.96      684.44     15.08 o
  -5   4   1     3659.66     3692.09     65.94 o
  -4   4   1        7.21       23.32      7.11 o
  -3   4   1     4072.27     3833.94    284.09 o
  -2   4   1       30.56       37.76     10.19 o
  -1   4   1     2992.63     2346.36     90.13 o
   0   4   1     2207.15     1741.10     76.25 o
   1   4   1     2765.01     2421.84     69.64 o
   2   4   1     2452.24     2290.97     65.49 o
   3   4   1       14.75       24.40     11.68 o
   4   4   1     1131.55     1172.55    107.41 o
   5   4   1       21.22       44.24      5.24 o
   6   4   1      252.62      275.69     19.14 o
   7   4   1       37.01       42.24      6.79 o
   8   4   1       15.84        7.42      4.87 o
 -10   5   1        2.73        0.72      5.49 o
  -9   5   1      341.42      314.29      7.40 o
  -8   5   1      238.71      248.90      6.20 o
  -7   5   1      602.86      624.52     10.91 o
  -6   5   1      396.56      388.55     10.42 o
  -5   5   1      160.18      171.61      7.61 o
  -4   5   1     3462.86     3308.08    107.36 o
  -3   5   1        1.51       -0.52      7.48 o
  -2   5   1     5045.58     4158.19    265.16 o
  -1   5   1     2525.13     2047.84     24.65 o
   0   5   1      817.89      680.27      8.22 o
   1   5   1     2414.35     2117.01     30.86 o
   2   5   1       56.65       35.90      6.50 o
   3   5   1      564.40      575.69     49.80 o
   4   5   1       39.06       79.56     18.37 o
   5   5   1      402.13      414.30     47.05 o
   6   5   1       30.88       49.48     13.81 o
   7   5   1        3.26      -17.51     27.68 o
   8   5   1       14.14       12.85     13.92 o
 -10   6   1      104.70       80.99      8.37 o
  -9   6   1       39.39       35.93     13.47 o
  -8   6   1      368.00      364.68      7.46 o
  -7   6   1      283.75      285.05     17.96 o
  -6   6   1      493.48      548.68     16.62 o
  -5   6   1     1592.47     1550.70     61.57 o
  -4   6   1      182.93      167.07      6.38 o
  -3   6   1     3076.26     2799.89    186.20 o
  -2   6   1      355.33      307.87      8.05 o
  -1   6   1     1070.26      960.97     10.48 o
   0   6   1      590.19      499.89      6.81 o
   1   6   1      889.03      809.32     30.03 o
   2   6   1      816.26      744.08      7.91 o
   3   6   1        6.75        8.84      7.03 o
   4   6   1      341.32      339.43     45.69 o
   5   6   1       51.74       82.81     19.74 o
   6   6   1       36.87       39.98      6.96 o
   7   6   1        4.60        9.11      6.14 o
  -9   7   1      182.96      174.76     24.18 o
  -8   7   1      137.08      128.37      8.86 o
  -7   7   1      452.61      470.56     18.67 o
  -6   7   1      504.80      484.70     15.16 o
  -5   7   1       32.33       47.99     13.27 o
  -4   7   1     1153.78     1079.41     85.45 o
  -3   7   1        4.90       -5.95      5.95 o
  -2   7   1     2315.52     2150.86     18.80 o
  -1   7   1      175.36      144.50      7.15 o
   0   7   1      560.00      544.53     38.06 o
   1   7   1      565.46      539.23      6.43 o
   2   7   1        3.05        6.29      6.04 o
   3   7   1       53.08       57.64      7.56 o
   4   7   1       14.54       34.92     10.26 o
   5   7   1       29.44       29.46      4.87 o
   6   7   1        3.96       18.35      8.40 o
  -8   8   1       83.88      100.01      4.97 o
  -7   8   1      148.02      140.81     10.30 o
  -6   8   1      198.83      234.99      6.27 o
  -5   8   1      271.20      297.77     22.80 o
  -4   8   1        2.20       10.80      5.66 o
  -3   8   1      889.61      885.95      7.95 o
  -2   8   1       54.50       46.64      7.75 o
  -1   8   1      229.80      223.84      5.42 o
   0   8   1       26.86       34.03     11.73 o
   1   8   1       30.72       13.80      6.88 o
   2   8   1       51.58       58.33     25.78 o
   3   8   1        1.27        4.98     11.27 o
   4   8   1       54.96       57.59     18.31 o
   5   8   1       28.40       38.97      5.66 o
  -7   9   1      154.45      163.63      7.05 o
  -6   9   1      219.79      200.25      6.35 o
  -5   9   1       18.25       39.09      6.79 o
  -4   9   1      188.08      191.92      7.65 o
  -3   9   1       41.30       36.80      5.72 o
  -2   9   1      199.67      238.40      7.41 o
  -1   9   1       18.33       33.12      6.88 o
   0   9   1       49.23       66.43      7.06 o
   1   9   1      102.02      113.06      8.83 o
   2   9   1        5.47        5.34      9.48 o
   3   9   1       29.39       33.23      8.28 o
  -5  10   1       57.17       55.36      5.94 o
  -4  10   1        2.42       23.30     15.00 o
  -3  10   1      134.08      158.34      7.37 o
  -2  10   1       38.74       48.87      5.90 o
  -1  10   1       73.50       97.97      7.18 o
   0  10   1       44.71       45.34      5.10 o
   1  10   1        0.26        1.73      6.64 o
  -1 -11   2       20.60       29.44      6.92 o
   0 -11   2      211.01      237.15     11.86 o
   1 -11   2        3.56       -3.13     11.87 o
   2 -11   2      138.57      148.05      8.31 o
   3 -11   2       11.20       19.62      4.82 o
   4 -11   2      193.79      194.66     13.68 o
  -3 -10   2       14.76       20.92      4.52 o
  -2 -10   2       21.64       46.16     20.35 o
  -1 -10   2       74.67       72.77      6.84 o
   0 -10   2       79.48      104.27      6.90 o
   1 -10   2      380.70      403.61     14.30 o
   2 -10   2       31.50       27.73     16.38 o
   3 -10   2      422.16      417.23      6.61 o
   4 -10   2      179.09      211.48     20.62 o
   5 -10   2      173.25      177.22     18.29 o
   6 -10   2      145.19      131.58     17.19 o
  -5  -9   2        7.53       19.64     10.05 o
  -4  -9   2       12.44       10.72      5.08 o
  -3  -9   2      103.64      119.00     10.03 o
  -2  -9   2       59.89       69.28      4.77 o
  -1  -9   2      124.00      141.24      5.73 o
   0  -9   2      961.29     1002.91     15.53 o
   1  -9   2        0.94       10.37      6.63 o
   2  -9   2      640.88      614.78      7.87 o
   3  -9   2      124.43      145.58      9.35 o
   4  -9   2      283.42      278.38     13.16 o
   5  -9   2      285.69      308.25     11.98 o
   6  -9   2      178.58      174.72     12.37 o
   7  -9   2      298.42      273.83      4.44 o
   8  -9   2        4.40        9.24      4.12 o
  -6  -8   2       46.38       58.46      9.62 o
  -5  -8   2        0.06       -0.18      6.94 o
  -4  -8   2      495.43      509.08     39.96 o
  -3  -8   2      347.67      348.25     20.22 o
  -2  -8   2      400.69      388.75      9.99 o
  -1  -8   2      993.33      909.72     50.77 o
   0  -8   2        5.03       33.04     14.68 o
   1  -8   2     1746.04     1570.58     10.03 o
   2  -8   2       14.39       38.82     25.15 o
   3  -8   2     1539.58     1464.33     21.18 o
   4  -8   2      702.58      716.67     15.15 o
   5  -8   2      697.87      704.62     13.09 o
   6  -8   2      800.76      776.91     13.09 o
   7  -8   2        4.77        8.88      4.52 o
   8  -8   2      264.89      269.06      9.14 o
  -7  -7   2       60.81       57.59     18.95 o
  -6  -7   2        2.60        7.52     12.31 o
  -5  -7   2      149.40      172.81     17.01 o
  -4  -7   2      133.90      129.91      5.11 o
  -3  -7   2      611.70      655.87     52.62 o
  -2  -7   2      101.58      104.31      8.83 o
  -1  -7   2     1158.67     1043.98      9.26 o
   0  -7   2     2313.95     2003.93     49.69 o
   1  -7   2      262.61      212.63      7.84 o
   2  -7   2     5220.39     4767.41     19.67 o
   3  -7   2      288.08      305.00     21.08 o
   4  -7   2     1132.79     1151.33      9.66 o
   5  -7   2      961.20      942.68     12.85 o
   6  -7   2      396.01      442.77      5.97 o
   7  -7   2      472.12      422.67      5.39 o
   8  -7   2        3.94        3.24      5.20 o
   9  -7   2      336.32      311.30      7.90 o
  -8  -6   2       80.89       67.46     14.08 o
  -7  -6   2        4.23       28.79     11.78 o
  -6  -6   2      196.15      210.07     31.97 o
  -5  -6   2        3.07        7.77      4.02 o
  -4  -6   2      988.92      968.93    109.04 o
  -3  -6   2      811.78      757.29     86.00 o
  -2  -6   2     2610.00     2270.55     27.67 o
  -1  -6   2     2745.90     2265.40     43.61 o
   0  -6   2       47.31       35.42      6.15 o
   1  -6   2     4087.36     3575.88     38.54 o
   2  -6   2       63.45       75.38      9.43 o
   3  -6   2     1944.34     1898.64     51.98 o
   4  -6   2      346.48      330.43     17.40 o
   5  -6   2      891.25      966.76     12.79 o
   6  -6   2     1405.09     1352.62     15.25 o
   7  -6   2       12.42       22.63      4.04 o
   8  -6   2      442.98      416.51     11.53 o
   9  -6   2      106.83       88.15      5.75 o
  -9  -5   2        7.68       13.09      6.87 o
  -8  -5   2       33.50       65.96     21.57 o
  -7  -5   2      301.21      256.70     43.86 o
  -6  -5   2       93.64      120.96     19.89 o
  -5  -5   2     1439.49     1415.74    160.15 o
  -4  -5   2      790.76      785.40     68.67 o
  -3  -5   2     2773.79     2733.96    269.91 o
  -2  -5   2     2237.39     1864.96     80.85 o
  -1  -5   2     1912.22     1531.41     26.12 o
   0  -5   2     3038.22     2301.18     11.97 o
   1  -5   2       34.10       41.75      5.31 o
   2  -5   2    12322.87    11417.09    375.34 o
   3  -5   2      970.40      906.93     14.48 o
   4  -5   2     2202.28     2370.83     50.77 o
   5  -5   2     3765.41     3697.20     43.55 o
   6  -5   2       58.89       95.35      4.72 o
   7  -5   2     1161.73     1149.57     21.64 o
   8  -5   2       27.79       40.34      6.73 o
   9  -5   2      400.70      393.26      7.81 o
  10  -5   2       74.42       43.96      5.91 o
  -9  -4   2       38.21       45.84     10.30 o
  -8  -4   2      138.03      119.55     12.54 o
  -7  -4   2       14.01       21.06      9.54 o
  -6  -4   2     1018.38     1031.30    177.25 o
  -5  -4   2        3.00       10.05     12.43 o
  -4  -4   2     1664.27     1687.95    141.31 o
  -3  -4   2      887.52      828.11     73.81 o
  -2  -4   2     9042.33     8452.36   1253.10 o
  -1  -4   2     4365.04     3265.95    178.62 o
   0  -4   2      567.51      534.77      7.15 o
   1  -4   2    12994.10    11176.00    126.33 o
   2  -4   2     2598.27     2607.45     56.44 o
   3  -4   2     5728.92     6174.35     27.78 o
   4  -4   2     1221.78     1207.58      7.73 o
   5  -4   2      888.35      990.66     13.07 o
   6  -4   2     2599.06     2479.00     12.88 o
   7  -4   2      205.29      238.89     15.92 o
   8  -4   2      894.84      900.16      8.84 o
   9  -4   2       66.69       57.50      5.07 o
  10  -4   2      159.31      171.25      7.33 o
 -10  -3   2       54.74       70.35      6.47 o
  -9  -3   2       54.60       47.26      5.97 o
  -8  -3   2        7.36        6.77      5.93 o
  -7  -3   2      721.93      692.53     56.84 o
  -6  -3   2       55.77       80.35     12.74 o
  -5  -3   2     3283.00     3724.44    358.19 o
  -4  -3   2      523.10      546.83     44.38 o
  -3  -3   2     5402.42     5769.63    675.02 o
  -2  -3   2     9758.62     9388.19   1478.90 o
  -1  -3   2     1573.33     1220.93     68.33 o
   0  -3   2     3693.34     3056.43    174.37 o
   1  -3   2      989.47     1027.52     10.11 o
   2  -3   2    12862.74    12667.46     28.13 o
   3  -3   2      690.27      666.87      9.66 o
   4  -3   2     5853.96     6269.86     83.02 o
   5  -3   2     3752.15     3616.25     83.59 o
   6  -3   2      181.69      230.14      7.36 o
   7  -3   2     1623.66     1613.88     19.21 o
   8  -3   2        3.41        0.35     12.08 o
   9  -3   2      146.19      138.27     11.48 o
  10  -3   2       42.97       39.12     22.53 o
 -10  -2   2       14.47        0.83      4.18 o
  -9  -2   2       98.15      102.00      4.43 o
  -8  -2   2      283.36      286.70     12.79 o
  -7  -2   2       80.68       91.90      6.76 o
  -6  -2   2     4269.13     4739.42    342.04 o
  -5  -2   2       58.44       66.14      7.71 o
  -4  -2   2     3787.46     4240.25    339.21 o
  -3  -2   2     3873.32     4523.38    262.99 o
  -2  -2   2     5793.36     6268.18    698.13 o
  -1  -2   2     9287.92     8467.79   1632.16 o
   0  -2   2     4527.87     4313.45     85.24 o
   1  -2   2    20402.25    20945.84     66.97 o
   2  -2   2     4579.62     4753.79     54.37 o
   3  -2   2    12409.13    13783.78    317.83 o
   4  -2   2     2774.03     2678.15     10.24 o
   5  -2   2      353.62      395.26     11.06 o
   6  -2   2     1687.20     1678.71      7.75 o
   7  -2   2       74.26       92.07      4.52 o
   8  -2   2      516.20      537.59      6.60 o
   9  -2   2       37.06       34.67      7.04 o
  10  -2   2       73.36       64.63      5.39 o
 -10  -1   2      192.03      204.74     22.85 o
  -9  -1   2      213.76      221.71     18.28 o
  -8  -1   2       92.98      107.11      7.81 o
  -7  -1   2     1594.46     1662.01     59.87 o
  -6  -1   2        0.42        7.00      4.58 o
  -5  -1   2     4671.41     5022.23    194.69 o
  -4  -1   2       25.57       32.98      6.16 o
  -3  -1   2     7899.32    10273.54   1547.56 o
  -2  -1   2    17600.88    18909.71     61.62 o
  -1  -1   2     9640.23     9366.53    750.82 o
   1  -1   2     1384.13     1508.00     11.88 o
   2  -1   2     5329.50     5766.74    138.62 o
   3  -1   2     2119.72     2179.86     25.28 o
   4  -1   2     3324.29     3520.91     28.72 o
   5  -1   2     1685.55     1748.98     32.27 o
   6  -1   2      107.30      111.04      8.95 o
   7  -1   2     1451.73     1571.47     26.58 o
   8  -1   2       19.34       31.09      5.00 o
   9  -1   2       93.99       88.68      6.50 o
  10  -1   2       42.53       43.38      5.46 o
 -10   0   2       76.84       68.75      6.03 o
  -9   0   2      206.09      211.14      4.43 o
  -8   0   2      315.75      317.14      4.97 o
  -7   0   2      211.55      227.55      6.65 o
  -6   0   2     4904.17     4954.91     25.09 o
  -5   0   2        4.89        9.79      4.41 o
  -4   0   2     8204.19     8657.62     55.33 o
  -3   0   2     6985.60     7519.66    105.42 o
  -2   0   2     1113.31     1084.96     13.01 o
  -1   0   2    12873.49    13546.63     62.36 o
   0   0   2     4955.52     6050.69     47.24 o
   2   0   2     1462.13     1774.85     23.23 o
   3   0   2     8707.10    10686.69     32.41 o
   4   0   2     5253.58     6440.41     54.65 o
   5   0   2      582.14      642.61     19.00 o
   6   0   2     2000.40     2177.68     17.89 o
   7   0   2        2.70        8.64      5.78 o
   8   0   2      365.81      358.74      7.79 o
   9   0   2       11.16       18.90      6.50 o
  10   0   2       33.09       35.78      6.81 o
 -10   1   2      177.37      160.43     13.93 o
  -9   1   2      250.83      261.32      9.59 o
  -8   1   2      407.98      440.01      6.70 o
  -7   1   2     2050.62     2025.22     26.01 o
  -6   1   2       83.90       99.15      8.42 o
  -5   1   2     4796.85     4667.62     82.43 o
  -4   1   2      138.55      163.25      5.25 o
  -3   1   2     2376.60     2353.89     14.07 o
  -2   1   2     7563.76     8066.52     33.46 o
  -1   1   2     6885.13     5674.54    138.80 o
   0   1   2    19915.05    21708.80     93.61 o
   1   1   2      404.25      473.36     15.36 o
   2   1   2     3874.92     5026.53     32.83 o
   3   1   2     6502.11     8464.71     34.98 o
   4   1   2     1818.29     2278.19     20.14 o
   5   1   2      951.01     1065.85     64.41 o
   6   1   2      330.34      342.50     44.35 o
   7   1   2      548.46      587.59     25.03 o
   8   1   2       16.43        8.92     15.91 o
   9   1   2       74.60       69.77      8.45 o
 -10   2   2      173.78      169.92      5.27 o
  -9   2   2      271.53      262.86      7.17 o
  -8   2   2      669.75      689.52      8.21 o
  -7   2   2       86.72       78.83      5.25 o
  -6   2   2     2292.09     2129.07     10.27 o
  -5   2   2       14.34       45.45     15.48 o
  -4   2   2     6841.24     6717.22     89.09 o
  -3   2   2     4618.71     5068.16    218.39 o
  -2   2   2      514.04      393.74     44.39 o
   0   2   2       18.76       24.54      9.19 o
   1   2   2     3131.18     3204.16     23.76 o
   2   2   2      655.71      745.80     11.54 o
   3   2   2     3041.22     3316.33    252.77 o
   4   2   2     1785.59     2074.07    156.96 o
   5   2   2      989.08     1003.62    114.55 o
   6   2   2      539.25      542.73     35.27 o
   7   2   2        2.99       17.53     26.30 o
   8   2   2       43.00       43.02     17.41 o
   9   2   2        3.38       -4.99      4.99 o
 -10   3   2      105.18      114.59      8.35 o
  -9   3   2      243.40      253.69     15.78 o
  -8   3   2      536.76      526.15      7.37 o
  -7   3   2     1307.74     1278.66      9.45 o
  -6   3   2       20.20       18.88      5.13 o
  -5   3   2     4516.26     4402.55     64.90 o
  -4   3   2     1925.12     2078.23     83.30 o
  -3   3   2     1319.58     1241.22     95.80 o
  -2   3   2     4924.82     4162.14    446.73 o
  -1   3   2     1149.44      903.77     25.64 o
   0   3   2    10557.10     9505.78     27.31 o
   1   3   2      335.86      323.37      8.82 o
   2   3   2     3697.65     3820.75     21.93 o
   3   3   2     2178.90     2574.41    223.02 o
   4   3   2      640.75      637.62     80.67 o
   5   3   2      465.29      518.25     32.86 o
   6   3   2       18.00       18.68      6.63 o
   7   3   2       62.35       54.04      4.90 o
   8   3   2        2.50        1.98      6.43 o
   9   3   2       17.14        6.29     10.66 o
 -10   4   2      104.78      115.47      7.15 o
  -9   4   2      302.37      287.83     10.93 o
  -8   4   2      828.99      843.38     25.53 o
  -7   4   2       26.79       42.72      8.00 o
  -6   4   2     1164.15     1164.86     35.81 o
  -5   4   2      321.21      333.48     10.10 o
  -4   4   2     3395.63     3377.10    248.38 o
  -3   4   2     1038.96      916.97     97.24 o
  -2   4   2     1694.69     1410.74     80.11 o
  -1   4   2     7428.93     5945.45    329.61 o
   0   4   2       28.09       35.46      6.47 o
   1   4   2     2363.09     2192.76     22.36 o
   2   4   2      115.88      131.88      8.62 o
   3   4   2      220.86      190.22     34.14 o
   4   4   2      274.96      303.43     13.90 o
   5   4   2      238.53      225.56     17.03 o
   6   4   2      135.17      142.76      6.17 o
   7   4   2        0.12        5.99      5.34 o
   8   4   2       35.70       17.95      5.73 o
 -10   5   2       67.02       65.20      8.71 o
  -9   5   2      196.07      180.54      6.01 o
  -8   5   2      143.05      133.22     23.08 o
  -7   5   2      443.31      450.51     30.27 o
  -6   5   2       12.69       17.43      5.58 o
  -5   5   2     2166.49     2188.68    129.28 o
  -4   5   2      868.63      788.39     42.11 o
  -3   5   2     1379.06     1224.06    124.24 o
  -2   5   2     1526.10     1192.25     37.86 o
  -1   5   2       10.19       21.26      6.34 o
   0   5   2     1872.67     1547.15    119.92 o
   1   5   2       38.57       52.39      8.76 o
   2   5   2      757.50      692.76     12.46 o
   3   5   2      322.57      363.00     21.07 o
   4   5   2      107.02      104.91     14.40 o
   5   5   2      289.97      300.32     16.54 o
   6   5   2        0.30       -5.46      5.46 o
   7   5   2       15.53        6.64      4.78 o
  -9   6   2      131.38      137.54     13.62 o
  -8   6   2      510.17      480.72     16.05 o
  -7   6   2       19.15       32.97      5.51 o
  -6   6   2      803.37      855.43     48.23 o
  -5   6   2      550.98      500.15     42.88 o
  -4   6   2      578.15      580.51     66.91 o
  -3   6   2      402.23      316.52     14.09 o
  -2   6   2      165.12      185.29     30.65 o
  -1   6   2     1182.94     1013.89     44.63 o
   0   6   2       10.48        3.15     10.24 o
   1   6   2     1384.23     1309.11     10.32 o
   2   6   2       92.54      112.49      6.19 o
   3   6   2       61.66       66.82     10.38 o
   4   6   2      100.83      120.97      8.65 o
   5   6   2       25.93       37.46      9.41 o
   6   6   2       28.94       34.50      9.13 o
  -9   7   2      121.65      110.35      5.66 o
  -8   7   2       19.93       24.90      4.91 o
  -7   7   2      225.89      230.03     12.18 o
  -6   7   2        4.52       11.90     10.21 o
  -5   7   2      509.26      510.93     44.23 o
  -4   7   2      190.33      170.66     13.98 o
  -3   7   2      859.65      850.36     38.98 o
  -2   7   2      862.41      724.69      7.06 o
  -1   7   2        3.79        8.42      5.65 o
   0   7   2      956.93      933.22     34.89 o
   1   7   2       14.48       26.32     11.49 o
   2   7   2      237.19      222.57     15.61 o
   3   7   2        5.02       11.89     11.29 o
   4   7   2       23.17        8.51      5.11 o
   5   7   2       35.41       34.60      7.00 o
  -8   8   2       89.78       99.13     11.80 o
  -7   8   2       14.33       15.94      7.49 o
  -6   8   2      298.29      327.18     30.12 o
  -5   8   2      130.75      101.12      5.89 o
  -4   8   2      176.36      193.99      7.42 o
  -3   8   2      232.13      235.81      7.64 o
  -2   8   2       26.63       57.85      7.42 o
  -1   8   2       87.86       90.55     18.65 o
   0   8   2       12.52       24.57      5.79 o
   1   8   2      242.13      247.03      6.45 o
   2   8   2       10.63       21.04      9.04 o
   3   8   2       26.41       34.79      5.17 o
   4   8   2        4.00       28.35      7.12 o
  -7   9   2      150.92      165.27      8.44 o
  -6   9   2       28.87       26.63      7.18 o
  -5   9   2       66.70       84.41     19.55 o
  -4   9   2       49.12       36.19     18.78 o
  -3   9   2      125.62      126.58     10.45 o
  -2   9   2       89.51       73.49      5.92 o
  -1   9   2        7.89       30.83      6.89 o
   0   9   2      118.58      144.95      7.34 o
   1   9   2       16.78       26.68     10.03 o
   2   9   2       10.95        6.81     14.87 o
  -4  10   2      115.32      151.91      9.51 o
  -3  10   2       81.75       94.50      6.98 o
  -2  10   2        8.62       31.55      9.64 o
  -1  10   2       23.76       33.20      9.00 o
   0  10   2        4.57       -7.34      7.34 o
  -2 -11   3        1.13        0.67      9.95 o
  -1 -11   3      122.34      145.63     15.72 o
   0 -11   3       10.52       31.20      5.71 o
   1 -11   3      184.06      167.01      8.15 o
   2 -11   3      167.59      236.15     22.23 o
   3 -11   3      101.81       96.38      9.43 o
   4 -11   3      471.86      508.88     23.28 o
   5 -11   3        0.38        6.03      6.50 o
  -4 -10   3       18.34       43.08      7.38 o
  -3 -10   3       49.41       61.85     13.66 o
  -2 -10   3       85.54      112.49      6.90 o
  -1 -10   3        0.66        3.20     16.79 o
   0 -10   3      568.44      591.24     33.38 o
   1 -10   3      127.23      140.65      5.76 o
   2 -10   3      195.56      181.25      7.30 o
   3 -10   3      491.77      549.16     23.41 o
   4 -10   3       90.93       92.81     17.98 o
   5 -10   3      348.43      352.26      5.59 o
   6 -10   3        9.74       11.15      4.54 o
  -5  -9   3       26.15       23.32     12.68 o
  -4  -9   3       75.52      102.44     14.37 o
  -3  -9   3      147.69      176.70     13.19 o
  -2  -9   3        6.73        9.30      6.42 o
  -1  -9   3      396.13      411.30     10.57 o
   0  -9   3      243.52      259.07     13.34 o
   1  -9   3      438.75      393.67      7.36 o
   2  -9   3      239.34      255.31     10.39 o
   3  -9   3      213.59      181.77     15.15 o
   4  -9   3     1102.16     1162.75      7.08 o
   5  -9   3       30.95       52.12     17.79 o
   6  -9   3      416.45      416.60     18.35 o
   7  -9   3      129.00      139.44     11.69 o
   8  -9   3       66.91       56.99      9.69 o
  -6  -8   3        9.47        5.51      6.88 o
  -5  -8   3      167.80      180.34     17.57 o
  -4  -8   3      463.73      496.83     31.05 o
  -3  -8   3       75.99       84.91      6.58 o
  -2  -8   3      724.97      683.06     29.15 o
  -1  -8   3      134.09      150.84      6.92 o
   0  -8   3     2400.18     2109.72     65.66 o
   1  -8   3      925.54      856.13     15.79 o
   2  -8   3     1110.70     1021.74     47.90 o
   3  -8   3     2464.16     2408.92     28.45 o
   4  -8   3        7.24        6.46     10.56 o
   5  -8   3     1430.73     1478.79     10.45 o
   6  -8   3       22.93       29.80      3.89 o
   7  -8   3      266.40      270.84     11.89 o
   8  -8   3      198.71      189.34     11.26 o
  -7  -7   3       10.49       15.15      5.39 o
  -6  -7   3       24.21       35.74     16.21 o
  -5  -7   3      130.40      122.53      5.87 o
  -4  -7   3      163.15      189.08     21.34 o
  -3  -7   3      592.81      586.53     42.00 o
  -2  -7   3      209.78      247.90     37.38 o
  -1  -7   3     2322.49     2090.04     39.38 o
   0  -7   3      637.23      552.54      8.76 o
   1  -7   3     3379.29     2960.89     23.75 o
   2  -7   3      802.74      784.12      7.54 o
   3  -7   3      736.39      693.27      7.05 o
   4  -7   3     2545.08     2543.50     10.71 o
   5  -7   3      218.14      252.95      5.86 o
   6  -7   3     2032.89     1970.70     60.46 o
   7  -7   3      113.77       89.22      9.66 o
   8  -7   3      255.95      273.16      6.69 o
   9  -7   3      251.48      224.33     10.37 o
  -8  -6   3        5.41       -4.85      5.55 o
  -7  -6   3       96.99      111.97     17.38 o
  -6  -6   3       49.06       37.85     10.67 o
  -5  -6   3      343.21      380.78     37.46 o
  -4  -6   3     1847.58     1766.00    174.55 o
  -3  -6   3      145.50      172.08     33.09 o
  -2  -6   3     2974.47     2887.40    313.17 o
  -1  -6   3      822.51      701.69     32.48 o
   0  -6   3     3049.50     2495.54     59.54 o
   1  -6   3     1689.67     1546.68     19.15 o
   2  -6   3     2645.06     2603.78     17.71 o
   3  -6   3     2506.23     2439.37     63.11 o
   4  -6   3        8.55        3.01      6.61 o
   5  -6   3     2790.35     2864.71     26.60 o
   6  -6   3       33.94       15.70      3.81 o
   7  -6   3      198.70      235.53     12.33 o
   8  -6   3       79.03       78.37      6.69 o
   9  -6   3       44.88       64.55     15.92 o
  -9  -5   3       14.79       32.27      5.73 o
  -8  -5   3      272.14      258.30     25.09 o
  -7  -5   3       33.42       28.21      5.70 o
  -6  -5   3      698.49      722.28     85.76 o
  -5  -5   3     1135.28     1051.19     96.54 o
  -4  -5   3      195.98      204.91     13.96 o
  -3  -5   3     4001.87     3864.91    386.60 o
  -2  -5   3      284.45      249.39     27.36 o
  -1  -5   3     7011.23     5676.42    292.43 o
   0  -5   3     2221.68     1874.59     34.21 o
   1  -5   3    10015.30     9111.32     73.78 o
   2  -5   3     5159.26     4810.01     65.11 o
   3  -5   3      491.98      541.43      9.44 o
   4  -5   3     3881.36     3762.60     42.57 o
   5  -5   3       71.39       59.88      7.78 o
   6  -5   3     2319.85     2554.63     81.21 o
   7  -5   3      153.48      114.51     12.58 o
   8  -5   3      151.98      180.95     13.76 o
   9  -5   3      480.68      426.74      8.98 o
  10  -5   3        0.88        4.62      9.88 o
  -9  -4   3      118.33      101.02     22.72 o
  -8  -4   3       22.14        3.17      5.81 o
  -7  -4   3      306.24      314.97     49.78 o
  -6  -4   3       34.30       54.76      5.84 o
  -5  -4   3      617.13      624.36    131.00 o
  -4  -4   3     2067.92     2146.54    187.84 o
  -3  -4   3     1529.70     1454.13    177.46 o
  -2  -4   3    11534.87    10531.62   1484.55 o
  -1  -4   3       86.39       56.05      7.61 o
   0  -4   3     8306.02     7274.30    238.21 o
   1  -4   3     3749.47     3377.20     13.60 o
   2  -4   3     6046.87     6213.39     82.02 o
   3  -4   3     2508.31     2479.30     13.17 o
   4  -4   3      119.61      145.33      5.17 o
   5  -4   3     5064.92     5400.22     72.61 o
   6  -4   3      234.36      210.57      7.05 o
   7  -4   3      831.45      890.68      9.17 o
   8  -4   3      265.61      243.77     16.31 o
   9  -4   3       25.35       35.84      5.65 o
  10  -4   3      153.73      125.13     13.51 o
 -10  -3   3       43.95       51.93     14.88 o
  -9  -3   3       15.04       25.54      8.86 o
  -8  -3   3      314.07      306.93     33.47 o
  -7  -3   3       38.14       54.85     10.46 o
  -6  -3   3     1593.00     1651.78    195.14 o
  -5  -3   3     2391.00     2537.72    241.36 o
  -4  -3   3       60.52       75.79     10.85 o
  -3  -3   3    11424.39    12132.71   1274.06 o
  -2  -3   3       34.17       56.97     12.45 o
  -1  -3   3     5739.87     5301.95    817.95 o
   0  -3   3     1072.81      977.93      9.77 o
   1  -3   3     6553.63     6450.98     74.04 o
   2  -3   3     5959.25     6110.24    134.10 o
   3  -3   3      866.92      883.76     10.93 o
   4  -3   3     3480.02     3425.93     52.16 o
   5  -3   3      637.33      615.44      7.36 o
   6  -3   3     1848.94     1882.52     63.90 o
   7  -3   3       70.17       67.90     10.18 o
   8  -3   3      216.19      222.47      9.50 o
   9  -3   3      178.88      155.16      6.59 o
  10  -3   3       11.42       17.34      6.93 o
 -10  -2   3       26.86       27.97      5.19 o
  -9  -2   3      254.35      226.98     18.03 o
  -8  -2   3       58.30       48.90      4.82 o
  -7  -2   3      988.22     1009.68     79.84 o
  -6  -2   3     1008.65     1076.63     63.93 o
  -5  -2   3      778.74      799.55     62.77 o
  -4  -2   3     4397.58     4840.99    459.32 o
  -3  -2   3     1213.99     1259.97     96.62 o
  -1  -2   3       73.80       91.65     17.54 o
   0  -2   3    13224.34    14210.96     36.38 o
   1  -2   3    14914.80    15873.27     70.35 o
   2  -2   3     2890.83     3026.61     20.41 o
   3  -2   3     5980.31     6370.62     44.09 o
   4  -2   3        2.94       10.11      4.88 o
   5  -2   3     3298.69     3436.36     66.48 o
   6  -2   3      388.01      371.80      5.88 o
   7  -2   3     1107.05     1172.97     15.78 o
   8  -2   3      201.73      206.96      5.96 o
   9  -2   3        3.55       -1.22      4.98 o
  10  -2   3       71.14       70.87     14.81 o
 -10  -1   3      216.33      188.66      7.32 o
  -9  -1   3        1.05        4.30      4.24 o
  -8  -1   3      523.53      503.62     16.21 o
  -7  -1   3      257.04      265.03      5.45 o
  -6  -1   3     2721.62     2772.33    192.55 o
  -5  -1   3     2439.83     3205.59    354.94 o
  -4  -1   3     1658.97     1692.85     88.15 o
  -2  -1   3       28.19       37.23      5.84 o
  -1  -1   3    10436.94    11249.60    281.58 o
   0  -1   3      742.95      767.14     12.91 o
   1  -1   3     3864.74     4264.40    103.90 o
   2  -1   3     6614.19     7255.87     29.03 o
   3  -1   3     3829.66     4283.59    118.41 o
   4  -1   3     3668.49     3894.41     89.03 o
   5  -1   3      276.63      252.51     13.99 o
   6  -1   3     1324.59     1280.56     16.87 o
   7  -1   3      188.01      195.03      9.18 o
   8  -1   3      109.07      109.60     10.04 o
   9  -1   3       40.89       38.21      9.09 o
  10  -1   3        1.24        8.22      4.91 o
 -10   0   3       12.19       19.62      7.50 o
  -9   0   3      378.52      384.46     14.39 o
  -8   0   3        1.07       -4.19      4.19 o
  -7   0   3     1859.76     1845.06     47.77 o
  -6   0   3     1762.39     1851.62     47.01 o
  -5   0   3     2123.51     2137.08     47.56 o
  -4   0   3     4261.90     4328.14    112.21 o
  -3   0   3      120.34      159.16     25.14 o
  -1   0   3      247.86      266.13     11.02 o
   1   0   3     8405.28     9575.96     38.75 o
   2   0   3     1980.05     2137.85    382.64 o
   3   0   3     5053.87     5823.70    339.98 o
   4   0   3        0.41       19.30      7.42 o
   5   0   3      491.61      503.44     18.85 o
   6   0   3      343.76      365.66      7.07 o
   7   0   3      475.17      475.48     31.65 o
   8   0   3      115.80      125.47     11.04 o
   9   0   3        9.64       12.97      4.40 o
 -10   1   3      388.29      364.63     26.15 o
  -9   1   3        0.50       14.50      4.59 o
  -8   1   3      829.92      784.86     20.28 o
  -7   1   3      693.37      710.15     30.32 o
  -6   1   3     1557.22     1588.57     25.02 o
  -5   1   3     2148.79     2195.72     25.39 o
  -4   1   3     2139.11     2176.67     12.96 o
  -3   1   3     9132.96     9182.46     29.82 o
  -2   1   3      240.41      251.84     17.86 o
   0   1   3     2347.32     2755.63     26.99 o
   1   1   3      636.09      687.15     14.30 o
   2   1   3     3533.65     4696.29     31.32 o
   3   1   3      857.74     1001.29     17.48 o
   4   1   3     1371.88     1828.06     19.41 o
   5   1   3      113.96      133.37      7.80 o
   6   1   3      646.73      601.35     31.22 o
   7   1   3      370.89      404.16      5.72 o
   8   1   3      106.60       86.11      8.56 o
   9   1   3       21.84       20.29      4.96 o
 -10   2   3        3.70       42.24     16.86 o
  -9   2   3      424.82      400.97      6.49 o
  -8   2   3        1.84       -5.78      5.78 o
  -7   2   3     1300.64     1267.55     21.26 o
  -6   2   3     1510.10     1536.49     34.74 o
  -5   2   3     3225.46     3454.54    125.95 o
  -4   2   3     4588.04     4451.42    100.70 o
  -3   2   3        4.66       15.48      8.99 o
  -2   2   3     5004.25     3958.74    545.67 o
  -1   2   3      358.54      351.24     36.22 o
   0   2   3     4076.56     4218.23     29.49 o
   1   2   3     2256.37     2535.76     20.71 o
   2   2   3      883.30      907.22     12.16 o
   3   2   3     4194.95     4903.38    299.23 o
   4   2   3        9.17       15.95      7.93 o
   5   2   3      397.51      408.55     32.91 o
   6   2   3      264.21      289.55     14.45 o
   7   2   3      153.24      102.65      7.23 o
   8   2   3       22.30       29.07      4.27 o
   9   2   3       24.19       27.41      4.77 o
 -10   3   3      154.43      140.37      7.22 o
  -9   3   3       13.46       26.30      6.57 o
  -8   3   3      941.23      917.88      7.85 o
  -7   3   3      482.42      462.56      9.99 o
  -6   3   3     1069.31     1072.70     57.28 o
  -5   3   3     2041.48     2036.42     56.39 o
  -4   3   3      996.66     1047.05     75.17 o
  -3   3   3     1988.15     1606.27    321.08 o
  -2   3   3      107.85       87.43      8.19 o
  -1   3   3     5716.36     4670.80    108.92 o
   0   3   3     2174.48     2128.59     13.83 o
   1   3   3      728.46      782.04     12.06 o
   2   3   3     2435.86     2550.93     19.57 o
   3   3   3       48.59       41.17      6.15 o
   4   3   3      619.29      694.26     20.32 o
   5   3   3        6.94       10.93      5.03 o
   6   3   3      190.56      168.54     34.04 o
   7   3   3       63.88       73.59      5.05 o
   8   3   3       49.43       37.06     11.40 o
 -10   4   3        4.80       13.04      9.53 o
  -9   4   3      468.82      453.13     14.22 o
  -8   4   3       82.16       64.85      6.77 o
  -7   4   3      475.43      515.45     30.21 o
  -6   4   3      552.44      545.00     16.19 o
  -5   4   3     1243.90     1348.36     66.16 o
  -4   4   3     2120.29     1903.14    226.00 o
  -3   4   3       23.05       26.17      7.64 o
  -2   4   3     2422.64     1938.89    141.92 o
  -1   4   3     1244.80     1053.88     58.97 o
   0   4   3     1399.04     1223.59     13.27 o
   1   4   3      497.05      509.08     13.66 o
   2   4   3      341.09      303.90     12.72 o
   3   4   3      926.71      896.27     60.24 o
   4   4   3       43.57       36.87      5.95 o
   5   4   3      164.96      166.16     10.96 o
   6   4   3       35.09       60.50      5.85 o
   7   4   3        6.40       18.41      5.40 o
 -10   5   3      102.97       90.97      8.01 o
  -9   5   3        2.41       11.86      5.82 o
  -8   5   3      631.12      627.86      7.19 o
  -7   5   3       86.21       63.20     11.66 o
  -6   5   3      674.49      738.85     34.06 o
  -5   5   3     1408.91     1304.56    169.91 o
  -4   5   3      146.58      144.26     11.11 o
  -3   5   3      868.13      725.26     71.29 o
  -2   5   3       54.09       43.96      7.74 o
  -1   5   3     1351.67     1123.55     72.28 o
   0   5   3      341.45      283.28      7.40 o
   1   5   3      581.35      573.78     35.45 o
   2   5   3      579.04      532.56      9.95 o
   3   5   3        2.37       26.47      7.33 o
   4   5   3      148.79      160.26     12.37 o
   5   5   3        1.30       15.64     14.81 o
   6   5   3        3.61        7.54      6.89 o
   7   5   3       12.08       -2.60      9.84 o
  -9   6   3      289.82      292.64     19.69 o
  -8   6   3       45.05       57.37     10.03 o
  -7   6   3      237.42      271.04     14.13 o
  -6   6   3      221.26      213.19     17.87 o
  -5   6   3      126.57      149.94      7.35 o
  -4   6   3      623.03      577.60     66.95 o
  -3   6   3       55.62       62.63      7.28 o
  -2   6   3      737.73      674.09     28.67 o
  -1   6   3      359.43      292.08     13.04 o
   0   6   3      238.19      257.80      7.84 o
   1   6   3      181.86      164.07     16.83 o
   2   6   3        2.52      -10.46     10.46 o
   3   6   3       99.55      111.60     10.68 o
   4   6   3        5.03        1.90      9.85 o
   5   6   3       54.22       59.63      6.97 o
   6   6   3        3.63        6.17     11.99 o
  -8   7   3      146.40      156.54      7.31 o
  -7   7   3       10.44       10.04      4.79 o
  -6   7   3      190.64      227.10     12.44 o
  -5   7   3      371.75      352.60     26.29 o
  -4   7   3       37.23       62.08     14.07 o
  -3   7   3      448.74      450.00      8.17 o
  -2   7   3       35.69       13.81      7.07 o
  -1   7   3      146.40      145.43      7.55 o
   0   7   3      104.08       93.79      7.35 o
   1   7   3      113.92      100.97     19.69 o
   2   7   3      168.83      154.16      8.00 o
   3   7   3        0.12       -7.40      7.40 o
   4   7   3       89.75       94.67     18.11 o
   5   7   3        1.93       -1.11      7.51 o
  -7   8   3      108.90      122.05      6.08 o
  -6   8   3       80.44       64.26      8.70 o
  -5   8   3        3.46       16.34     11.85 o
  -4   8   3      149.85      173.08      8.54 o
  -3   8   3        4.01        5.04     17.46 o
  -2   8   3      127.34      120.78      7.21 o
  -1   8   3       32.20       33.81      5.75 o
   0   8   3       73.63       77.04      6.36 o
   1   8   3       78.17       93.96     25.68 o
   2   8   3        3.79        6.48      7.46 o
   3   8   3       16.93       14.11      7.37 o
  -6   9   3       11.14       16.50      6.10 o
  -5   9   3       60.07       70.45      7.41 o
  -4   9   3        0.68      -10.18     12.89 o
  -3   9   3      139.39      146.03      9.39 o
  -2   9   3       12.67       17.68      5.90 o
  -1   9   3       23.39       10.13     14.55 o
   0   9   3       19.29        8.38      7.19 o
   1   9   3        8.38      -10.43     10.90 o
  -2 -11   4       68.30       94.78      6.07 o
  -1 -11   4       56.72       78.71     20.89 o
   0 -11   4      150.66      166.42     16.88 o
   1 -11   4      297.21      348.10     34.56 o
   2 -11   4        8.30       22.24      5.44 o
   3 -11   4      479.24      505.69     12.78 o
   4 -11   4       77.57       93.00     11.38 o
   5 -11   4      117.31      127.10      6.61 o
  -4 -10   4       13.25       37.02     12.01 o
  -3 -10   4      229.17      288.71     22.05 o
  -2 -10   4       89.57      100.86     14.99 o
  -1 -10   4      351.52      385.92     17.33 o
   0 -10   4      378.81      411.45     19.82 o
   1 -10   4       22.87        8.97      5.41 o
   2 -10   4      403.44      412.48      7.41 o
   3 -10   4       16.06       19.11      5.34 o
   4 -10   4      712.61      703.18     18.49 o
   5 -10   4       93.06      125.84      9.84 o
   6 -10   4      188.20      174.76      4.99 o
  -5  -9   4        1.18        8.16      5.70 o
  -4  -9   4      313.09      339.32     17.29 o
  -3  -9   4       78.01       66.04      6.11 o
  -2  -9   4      137.63      143.97     10.95 o
  -1  -9   4      287.01      283.55      6.32 o
   0  -9   4      299.35      290.56     23.37 o
   1  -9   4      449.13      409.71     17.59 o
   2  -9   4        0.19        9.01     25.29 o
   3  -9   4     1399.44     1425.56     61.82 o
   4  -9   4      306.50      327.36      5.90 o
   5  -9   4      449.66      451.25     26.65 o
   6  -9   4      266.17      273.12     10.89 o
   7  -9   4       28.36       35.88      4.06 o
  -7  -8   4       39.03       30.16     14.75 o
  -6  -8   4       17.18       33.14     14.04 o
  -5  -8   4      214.05      234.60     12.06 o
  -4  -8   4       11.89       23.66      4.61 o
  -3  -8   4      609.75      623.77     44.02 o
  -2  -8   4      160.54      168.44     26.01 o
  -1  -8   4     1254.20     1150.12     10.09 o
   0  -8   4     2603.00     2342.54    109.86 o
   1  -8   4      100.76      114.42      9.61 o
   2  -8   4     2242.94     2225.83    116.37 o
   3  -8   4      739.12      743.21     13.80 o
   4  -8   4     1591.70     1558.60     16.04 o
   5  -8   4      397.40      396.46      7.05 o
   6  -8   4      288.23      327.46      5.04 o
   7  -8   4      596.97      550.62      5.61 o
   8  -8   4        1.34       13.71      5.28 o
  -7  -7   4       64.58       87.33     25.64 o
  -6  -7   4       49.42       57.42     11.77 o
  -5  -7   4       26.95       38.06      6.30 o
  -4  -7   4     1061.05     1038.11     93.25 o
  -3  -7   4      141.75      139.43     15.34 o
  -2  -7   4      778.36      766.79     77.99 o
  -1  -7   4     2074.08     1884.27     26.76 o
   0  -7   4      410.66      337.27     13.52 o
   1  -7   4     1728.74     1574.32     17.63 o
   2  -7   4      150.95      160.33      7.29 o
   3  -7   4     2949.61     2800.13    134.05 o
   4  -7   4      351.14      330.48     14.03 o
   5  -7   4     2210.86     2333.08     29.30 o
   6  -7   4      630.66      568.67      9.41 o
   7  -7   4       70.27      106.66      5.28 o
   8  -7   4      514.16      458.31      9.80 o
   9  -7   4        4.49       10.09      5.40 o
  -8  -6   4      132.26      119.33     18.80 o
  -7  -6   4      102.71       74.22      5.47 o
  -6  -6   4       17.04       42.52      6.78 o
  -5  -6   4      859.64      842.44     50.21 o
  -4  -6   4      343.17      335.55     47.95 o
  -3  -6   4     1274.98     1286.45    146.06 o
  -2  -6   4      633.52      657.78     64.45 o
  -1  -6   4     1202.80      929.67     38.59 o
   0  -6   4     5444.76     4642.99    244.93 o
   1  -6   4      833.48      749.61     10.44 o
   2  -6   4     5497.88     5333.38     14.49 o
   3  -6   4     1284.35     1203.78     18.00 o
   4  -6   4     1953.46     2068.45     11.29 o
   5  -6   4      916.39      861.73     16.92 o
   6  -6   4      250.15      330.49     22.34 o
   7  -6   4      330.41      300.91      7.34 o
   8  -6   4        3.90       20.27      6.57 o
   9  -6   4      203.78      197.70     14.81 o
  -9  -5   4       76.96       61.12      6.00 o
  -8  -5   4      150.47      123.22     33.86 o
  -7  -5   4      116.52      113.78     25.52 o
  -6  -5   4      374.78      384.79     77.50 o
  -5  -5   4        0.94        7.90      4.53 o
  -4  -5   4     3280.15     3290.73    343.78 o
  -3  -5   4      282.18      260.33     29.34 o
  -2  -5   4     5326.75     4880.69    659.34 o
  -1  -5   4     7678.46     6886.18    834.40 o
   0  -5   4      511.49      428.73     16.29 o
   1  -5   4    10292.25     9887.85    177.71 o
   2  -5   4        2.19        9.31      5.69 o
   3  -5   4     3247.85     3359.04     18.14 o
   4  -5   4      967.17      877.49     12.27 o
   5  -5   4     2630.91     2909.68     65.50 o
   6  -5   4     1061.22      964.63      8.87 o
   7  -5   4       57.44       86.22      6.82 o
   8  -5   4      603.40      582.54     22.22 o
   9  -5   4       24.41       25.90      7.73 o
  -9  -4   4       74.66       72.52     32.00 o
  -8  -4   4      144.84      167.04     38.58 o
  -7  -4   4      344.65      322.82     48.79 o
  -6  -4   4      341.99      374.04     69.16 o
  -5  -4   4     2316.66     2408.85    241.56 o
  -4  -4   4      444.45      434.17     40.28 o
  -3  -4   4     5033.19     4792.24    705.39 o
  -2  -4   4     1509.35     1362.10    224.98 o
  -1  -4   4     1179.89     1113.50    141.32 o
   0  -4   4     6225.74     5719.45     16.98 o
   1  -4   4     2941.93     2974.50     21.25 o
   2  -4   4    10110.53    10259.01    205.55 o
   3  -4   4       43.12       31.51      5.67 o
   4  -4   4     3915.47     4175.25     41.57 o
   5  -4   4     1903.74     1842.96     35.44 o
   6  -4   4      479.18      544.28      8.66 o
   7  -4   4      382.23      349.36      7.74 o
   8  -4   4        0.35        4.06      6.75 o
   9  -4   4      214.52      202.71      7.78 o
 -10  -3   4        0.70       -4.05      4.84 o
  -9  -3   4      187.61      183.44     22.45 o
  -8  -3   4      394.74      371.73     41.86 o
  -7  -3   4      525.58      586.63     56.39 o
  -6  -3   4     1477.70     1562.61    179.41 o
  -5  -3   4       36.27       43.51      5.34 o
  -4  -3   4     2743.31     2813.51    239.11 o
  -3  -3   4      854.67      977.27    116.74 o
  -2  -3   4     6311.29     6306.59    849.34 o
  -1  -3   4     6882.57     6446.89    531.63 o
   0  -3   4      764.47      723.31     56.17 o
   2  -3   4       92.87       91.07      6.43 o
   3  -3   4     1941.36     2100.45     34.52 o
   4  -3   4      936.09      891.20      6.75 o
   5  -3   4      647.55      667.86     14.15 o
   6  -3   4      544.49      584.53     21.15 o
   7  -3   4       85.23      122.09      6.98 o
   8  -3   4      305.44      305.94     19.63 o
   9  -3   4       25.96       29.92      7.15 o
 -10  -2   4      110.03      116.78     13.57 o
  -9  -2   4      153.94      144.18     14.49 o
  -8  -2   4       72.93       82.46      9.96 o
  -7  -2   4      781.43      767.29     62.67 o
  -6  -2   4      330.29      364.21     39.19 o
  -5  -2   4     1859.53     1780.15    160.06 o
  -4  -2   4      536.35      605.48     67.92 o
  -3  -2   4     8989.97     8949.49    856.28 o
  -2  -2   4     7866.22     8097.38    600.81 o
  -1  -2   4     1926.23     2002.57    143.86 o
   1  -2   4      264.83      256.94      5.93 o
   2  -2   4     8698.66     9415.67    230.11 o
   3  -2   4       15.45       38.17      6.36 o
   4  -2   4     2446.20     2610.72     41.40 o
   5  -2   4     2494.79     2591.87     38.65 o
   6  -2   4      306.36      328.69     11.36 o
   7  -2   4      661.38      656.53      6.33 o
   8  -2   4       29.41       30.31      4.48 o
   9  -2   4      114.13      101.36     16.60 o
 -10  -1   4        3.17       13.41      4.42 o
  -9  -1   4      121.38      123.62     10.22 o
  -8  -1   4      404.67      379.56     23.43 o
  -7  -1   4      759.00      761.80     57.10 o
  -6  -1   4     4058.03     4106.18    285.62 o
  -5  -1   4       34.14       36.52      4.53 o
  -4  -1   4     5585.33     5621.70    501.89 o
  -3  -1   4     6047.86     6351.37    671.87 o
  -2  -1   4     6821.67     7052.04    122.05 o
  -1  -1   4     5333.76     5828.35    108.58 o
   0  -1   4     2365.96     2580.18     14.02 o
   2  -1   4        6.79       19.34      7.67 o
   3  -1   4     3810.18     4050.46     41.41 o
   4  -1   4     1098.45     1132.76     10.04 o
   5  -1   4      259.87      254.03     11.42 o
   6  -1   4      560.74      597.48      9.17 o
   7  -1   4      116.17      107.07      7.30 o
   8  -1   4      122.66      119.87      5.72 o
   9  -1   4        1.81        5.59     10.11 o
 -10   0   4      117.70      117.07      6.01 o
  -9   0   4      163.87      151.13      9.63 o
  -8   0   4       69.92       74.83      4.80 o
  -7   0   4     1958.98     1900.11     65.45 o
  -6   0   4       84.04       92.74      4.95 o
  -5   0   4     1648.83     1642.63     67.36 o
  -4   0   4       19.52       16.82      5.30 o
  -3   0   4     7338.96     7358.41     26.18 o
  -2   0   4     2938.29     2931.78     20.05 o
  -1   0   4     8434.00     8869.46     39.23 o
   0   0   4     7539.31     8457.02     38.64 o
   1   0   4        1.22       -4.31      7.07 o
   2   0   4     5248.44     5890.94    657.03 o
   3   0   4       34.22       44.41      6.27 o
   4   0   4      954.52      978.74     54.36 o
   5   0   4      626.85      679.78     32.74 o
   6   0   4      206.07      197.01      7.52 o
   7   0   4      295.27      292.99     12.84 o
   8   0   4        8.28       20.06      5.99 o
   9   0   4       23.63       32.88      9.55 o
 -10   1   4       79.11       80.45     12.55 o
  -9   1   4       66.37       77.47      4.98 o
  -8   1   4      537.55      501.36     21.78 o
  -7   1   4      269.89      285.70     12.50 o
  -6   1   4     3397.56     3408.84    100.16 o
  -5   1   4       88.42       87.83      6.76 o
  -4   1   4     5233.11     5172.61    269.55 o
  -3   1   4     6091.22     6442.47     25.06 o
  -1   1   4     3940.59     4196.86     39.19 o
   0   1   4       65.86       79.06     13.16 o
   1   1   4     2324.88     2384.27     17.82 o
   2   1   4       43.25       50.31      7.64 o
   3   1   4     2108.89     2570.50     22.60 o
   4   1   4      289.36      354.31     28.64 o
   5   1   4       68.06       56.24      5.74 o
   6   1   4      263.38      320.39     22.42 o
   7   1   4        1.46        7.99      4.04 o
   8   1   4       26.88       32.78      5.03 o
 -10   2   4      283.65      267.85      6.05 o
  -9   2   4       93.53       78.35      8.68 o
  -8   2   4      468.00      465.24     10.55 o
  -7   2   4     2381.91     2306.89     18.18 o
  -6   2   4       28.16       24.78      5.95 o
  -5   2   4     3021.70     2926.42    111.08 o
  -4   2   4      443.84      425.27     83.78 o
  -3   2   4     2218.55     2155.82    295.42 o
  -2   2   4     2005.34     1617.83     23.93 o
  -1   2   4     4760.53     4276.44     31.30 o
   0   2   4     3091.04     3216.21     23.20 o
   1   2   4        9.10       15.08      8.93 o
   2   2   4     3007.80     3292.52     21.04 o
   3   2   4      492.82      618.25     30.85 o
   4   2   4      279.97      245.18     23.15 o
   5   2   4      221.50      252.33     13.72 o
   6   2   4        7.30        9.35     11.26 o
   7   2   4      133.39      133.94     11.56 o
   8   2   4        3.99       23.55      5.87 o
 -10   3   4       24.43       32.30      4.95 o
  -9   3   4      111.73      116.33      5.76 o
  -8   3   4      163.93      146.22      7.07 o
  -7   3   4       23.08       29.61      6.66 o
  -6   3   4      950.01      955.82     66.79 o
  -5   3   4      328.11      309.23     20.01 o
  -4   3   4     2819.90     2893.40    298.05 o
  -3   3   4      762.69      635.27    102.08 o
  -2   3   4     2979.67     2518.11     20.15 o
  -1   3   4     2662.84     2271.38     68.77 o
   0   3   4       83.00       67.84     12.04 o
   1   3   4      563.05      567.07     13.98 o
   2   3   4      181.98      231.93     12.56 o
   3   3   4      689.53      702.82     41.14 o
   4   3   4       76.92       94.27     26.98 o
   5   3   4       97.86       82.42      5.86 o
   6   3   4      135.47      148.55      7.13 o
   7   3   4        1.32        7.88      6.74 o
 -10   4   4       98.37      107.59     15.23 o
  -9   4   4       76.29       63.53      5.61 o
  -8   4   4      100.63      135.94     19.70 o
  -7   4   4      929.80      907.56     88.52 o
  -6   4   4       16.81       13.12      8.52 o
  -5   4   4     2304.61     2315.82    213.48 o
  -4   4   4      614.20      504.74     88.81 o
  -3   4   4      222.23      219.93     21.59 o
  -2   4   4      836.90      611.37     21.54 o
  -1   4   4      251.20      233.50     21.04 o
   0   4   4      266.95      226.04     12.40 o
   1   4   4        2.48        9.83     11.83 o
   2   4   4      610.06      590.46     12.88 o
   3   4   4      199.52      235.41     11.71 o
   4   4   4      168.87      135.19      7.31 o
   5   4   4       44.87       53.96      8.18 o
   6   4   4        3.40        1.56      5.36 o
   7   4   4       11.98        0.17     15.35 o
  -9   5   4      186.29      198.34     22.97 o
  -8   5   4      261.04      270.17     28.48 o
  -7   5   4        5.79       20.18      5.48 o
  -6   5   4      829.45      829.08     86.84 o
  -5   5   4        3.21       13.84      7.30 o
  -4   5   4     1027.27      962.02    156.23 o
  -3   5   4       58.51       47.42     12.33 o
  -2   5   4      915.32      790.82     23.70 o
  -1   5   4     1366.43     1147.58     58.22 o
   0   5   4       52.86       48.51     11.51 o
   1   5   4      512.46      514.63     13.40 o
   2   5   4      203.98      215.93     11.91 o
   3   5   4      118.57      104.22      8.86 o
   4   5   4       35.81       54.20     12.29 o
   5   5   4       19.31       21.45      6.76 o
   6   5   4       11.50       21.19      9.94 o
  -9   6   4       49.62       44.52     24.30 o
  -8   6   4       44.82       89.78     32.59 o
  -7   6   4      123.37      132.39     15.07 o
  -6   6   4       19.76       44.40      9.34 o
  -5   6   4      776.23      777.30     77.87 o
  -4   6   4       20.24       13.39      7.25 o
  -3   6   4      226.51      233.51     10.61 o
  -2   6   4      310.89      264.84     17.55 o
  -1   6   4        5.33       22.02      9.36 o
   0   6   4       78.53       70.96     11.46 o
   1   6   4       17.98       12.58     11.00 o
   2   6   4       45.60       35.46      7.62 o
   3   6   4        6.25       18.95      7.35 o
   4   6   4       49.33       35.90      5.06 o
   5   6   4        8.89       15.95      6.84 o
  -8   7   4       78.85       76.26     14.96 o
  -7   7   4        8.23       24.30      5.78 o
  -6   7   4      252.05      290.07     21.29 o
  -5   7   4       49.70       34.88      7.14 o
  -4   7   4      111.43      129.15      7.69 o
  -3   7   4       12.64        8.53      7.07 o
  -2   7   4       26.49       35.33      5.10 o
  -1   7   4      122.65      103.72     11.19 o
   0   7   4       25.02       41.11     22.59 o
   1   7   4      102.56       85.58     11.62 o
   2   7   4       30.57       34.30      7.52 o
   3   7   4        7.02        3.29      5.94 o
   4   7   4       25.45       26.72      5.04 o
  -7   8   4       29.58       46.64      6.74 o
  -6   8   4        0.43        0.41     11.16 o
  -5   8   4      103.25      116.49     16.18 o
  -4   8   4        0.98       -1.02      7.90 o
  -3   8   4      106.49      112.62      7.61 o
  -2   8   4       88.68       82.27      8.47 o
  -1   8   4        0.43       12.01      7.08 o
   0   8   4       72.92       65.09      7.94 o
   1   8   4        2.36        1.40     11.03 o
   2   8   4        3.31       -3.69     10.57 o
  -4   9   4       26.99       26.37      9.54 o
  -3   9   4       17.64       12.54      6.10 o
  -2   9   4        1.54        3.61      7.25 o
  -1   9   4        9.78        7.38      7.21 o
  -2 -11   5      171.17      183.59      7.16 o
  -1 -11   5       14.88       24.93     11.54 o
   0 -11   5      251.05      256.98      6.32 o
   1 -11   5       99.32      147.24      6.97 o
   2 -11   5      162.27      146.04      5.97 o
   3 -11   5      177.08      235.73      9.11 o
   4 -11   5       86.45       76.96      6.77 o
  -4 -10   5       94.11       98.46     12.97 o
  -3 -10   5      246.34      271.23     10.51 o
  -2 -10   5        5.34        6.76      5.07 o
  -1 -10   5      568.24      596.90     67.03 o
   0 -10   5        0.77       -8.88      8.88 o
   1 -10   5      469.20      421.78     18.79 o
   2 -10   5      290.80      338.88      9.37 o
   3 -10   5      536.49      545.23      8.50 o
   4 -10   5      550.68      546.09     15.93 o
   5 -10   5        2.80       30.26     17.52 o
   6 -10   5      371.55      365.98      5.30 o
  -6  -9   5       41.56       48.50      4.74 o
  -5  -9   5      129.22      159.52      9.31 o
  -4  -9   5      109.70      117.75     13.07 o
  -3  -9   5       44.60       59.25      5.02 o
  -2  -9   5      605.82      650.25     39.84 o
  -1  -9   5       85.11       72.94      5.41 o
   0  -9   5     1482.86     1362.15     22.61 o
   1  -9   5      151.14      168.87     30.74 o
   2  -9   5      649.67      693.16     20.70 o
   3  -9   5      894.79      945.58     38.62 o
   4  -9   5      172.33      184.68     13.27 o
   5  -9   5      391.47      428.01      8.03 o
   6  -9   5        6.42        7.92      5.24 o
   7  -9   5      451.54      441.47     17.11 o
  -7  -8   5       13.09       10.21      5.41 o
  -6  -8   5      172.48      195.50     11.61 o
  -5  -8   5       29.61       19.07     15.23 o
  -4  -8   5      610.61      577.04     66.12 o
  -3  -8   5      517.78      487.81     49.40 o
  -2  -8   5       85.13       91.42      8.37 o
  -1  -8   5     2511.22     2431.40    224.60 o
   0  -8   5       31.41       60.12     12.85 o
   1  -8   5      988.87      983.98     18.50 o
   2  -8   5      646.09      673.43     59.09 o
   3  -8   5      746.72      760.34      6.82 o
   4  -8   5     1410.00     1398.81     59.10 o
   5  -8   5       49.03       73.20     11.08 o
   6  -8   5      858.36      791.44     11.38 o
   7  -8   5      185.35      151.38      4.38 o
   8  -8   5      236.12      223.41      5.22 o
  -7  -7   5      236.69      231.89     28.31 o
  -6  -7   5       37.87       31.28     12.08 o
  -5  -7   5      913.66      911.02     62.58 o
  -4  -7   5      424.68      533.96     83.52 o
  -3  -7   5      142.20      145.28     14.73 o
  -2  -7   5     1159.82     1112.44    128.21 o
  -1  -7   5        2.22       14.98      5.14 o
   0  -7   5     3040.05     2844.63     82.83 o
   1  -7   5      162.43      159.83      7.82 o
   2  -7   5     1441.34     1427.20     28.85 o
   3  -7   5     2975.56     2812.50     74.77 o
   4  -7   5      302.35      348.13      6.83 o
   5  -7   5     1154.87     1132.80     12.35 o
   6  -7   5       12.27        0.31      6.28 o
   7  -7   5      498.90      525.65     13.39 o
   8  -7   5       52.38       32.47      6.79 o
  -8  -6   5      247.73      233.32     27.98 o
  -7  -6   5       12.53       11.29      4.75 o
  -6  -6   5      453.32      440.04     48.55 o
  -5  -6   5      212.66      194.40     15.24 o
  -4  -6   5      826.57      777.02     81.30 o
  -3  -6   5      586.10      565.15     70.53 o
  -2  -6   5       86.28       89.70     19.26 o
  -1  -6   5     5963.71     5607.67    639.75 o
   0  -6   5      556.90      542.07     21.72 o
   1  -6   5     3444.63     3378.06     87.33 o
   2  -6   5     2145.31     2033.81      9.08 o
   3  -6   5      446.17      497.84      7.46 o
   4  -6   5     2595.67     2570.00     23.12 o
   5  -6   5      228.44      270.27      5.60 o
   6  -6   5      929.14      987.16     25.75 o
   7  -6   5      163.32      134.71      6.75 o
   8  -6   5      269.30      304.91     14.68 o
   9  -6   5       75.92       53.77      5.27 o
  -9  -5   5       74.78       59.10      7.14 o
  -8  -5   5        5.31       26.75     11.55 o
  -7  -5   5      245.45      215.16     42.45 o
  -6  -5   5       18.45        6.96      8.10 o
  -5  -5   5     1445.03     1449.82    164.32 o
  -4  -5   5     1431.82     1637.94    240.69 o
  -3  -5   5      711.29      671.13     95.12 o
  -2  -5   5     4438.29     4159.70    574.52 o
  -1  -5   5      786.66      809.79     91.30 o
   0  -5   5     7093.17     7097.33    419.44 o
   1  -5   5      479.20      468.98     12.78 o
   2  -5   5     2759.10     2859.49     11.20 o
   3  -5   5     4027.42     3939.71     36.52 o
   4  -5   5      551.61      593.03      9.54 o
   5  -5   5     2724.38     3030.22     41.52 o
   6  -5   5       22.90        7.41      5.31 o
   7  -5   5      332.13      351.99      6.57 o
   8  -5   5      144.23      121.50     10.66 o
   9  -5   5      103.19      109.81      7.61 o
  -9  -4   5       23.81       40.91      7.06 o
  -8  -4   5      408.86      394.91     46.70 o
  -7  -4   5       10.56       -0.90      9.85 o
  -6  -4   5     1071.89     1112.13    144.27 o
  -5  -4   5     1802.40     1948.06    162.78 o
  -4  -4   5     1068.84      958.68    138.19 o
  -3  -4   5     2495.51     2333.58    313.88 o
  -2  -4   5      192.46      178.43     11.83 o
  -1  -4   5     7023.36     6630.79    448.35 o
   0  -4   5      470.63      502.31     41.63 o
   1  -4   5     8882.78     9077.39    151.66 o
   2  -4   5     2383.82     2388.10     16.28 o
   3  -4   5      456.85      503.90      8.21 o
   4  -4   5     3413.16     3546.69     28.45 o
   5  -4   5      213.57      260.43     13.33 o
   6  -4   5      738.82      733.48     29.38 o
   7  -4   5       21.34       21.49      6.91 o
   8  -4   5      225.54      224.23      7.67 o
   9  -4   5       87.82       80.22      6.23 o
 -10  -3   5       37.63       41.73      9.36 o
  -9  -3   5      288.56      266.79     31.65 o
  -8  -3   5        3.04        3.80      6.01 o
  -7  -3   5      672.96      664.68     59.60 o
  -6  -3   5      174.84      173.47     27.53 o
  -5  -3   5     1535.94     1555.14    261.82 o
  -4  -3   5     2291.86     2404.46    218.26 o
  -3  -3   5     3718.10     3838.94    413.41 o
  -2  -3   5     6252.55     6453.19    630.39 o
  -1  -3   5      622.44      622.74     34.29 o
   0  -3   5     8371.57     8625.61     75.12 o
   1  -3   5     2074.26     2216.31     33.21 o
   2  -3   5     2120.88     2316.03     40.01 o
   3  -3   5     2195.81     2290.24     32.48 o
   4  -3   5      277.34      291.22      7.00 o
   5  -3   5     2385.13     2479.64     11.51 o
   6  -3   5        1.27        8.02      5.40 o
   7  -3   5      158.54      148.69      6.03 o
   8  -3   5      133.39      147.80      7.47 o
   9  -3   5       15.30       30.78     13.15 o
 -10  -2   5      121.02       92.88      4.37 o
  -9  -2   5       10.92       19.37      6.76 o
  -8  -2   5      542.92      497.07     57.82 o
  -7  -2   5        3.16       -2.48      4.68 o
  -6  -2   5     1739.94     1764.29    187.32 o
  -5  -2   5     2147.43     2158.99    267.64 o
  -4  -2   5     1485.92     1464.85    138.37 o
  -3  -2   5     5253.79     5200.06    273.16 o
  -2  -2   5        9.09       15.11      4.76 o
  -1  -2   5     2437.42     2475.63    121.20 o
   0  -2   5     1764.90     1950.29     21.97 o
   1  -2   5     7535.89     7916.42     20.85 o
   2  -2   5     2227.17     2321.62     52.38 o
   3  -2   5      837.73      870.94     12.36 o
   4  -2   5     3072.18     3122.06     39.68 o
   5  -2   5        0.23       18.71     14.46 o
   6  -2   5      523.93      569.64     42.69 o
   7  -2   5       21.61       21.80      5.32 o
   8  -2   5       47.11       42.16      9.36 o
   9  -2   5       80.45       71.66      7.21 o
 -10  -1   5      163.09      173.28      9.43 o
  -9  -1   5      340.14      313.42     19.96 o
  -8  -1   5       39.62       54.55      9.26 o
  -7  -1   5     1397.66     1382.00     99.81 o
  -6  -1   5      418.79      421.05     40.99 o
  -5  -1   5      957.13      936.36    103.76 o
  -4  -1   5     3527.39     3404.24    323.12 o
  -3  -1   5     2506.95     2576.57     68.18 o
  -2  -1   5     7222.47     7187.83    835.41 o
  -1  -1   5      346.09      424.33      8.63 o
   0  -1   5     9688.53    10755.51     40.81 o
   1  -1   5     6323.17     7059.49     28.55 o
   2  -1   5     2632.10     2797.77    124.52 o
   3  -1   5     1519.29     1592.89     66.83 o
   4  -1   5       21.46       29.19     11.39 o
   5  -1   5     1018.86     1040.57     22.72 o
   6  -1   5        3.73      -10.28     17.52 o
   7  -1   5      152.36      147.45      6.03 o
   8  -1   5       60.65       62.14     10.75 o
   9  -1   5        8.96        7.66      4.61 o
 -10   0   5      120.97      101.80     19.77 o
  -9   0   5       13.57       13.55      5.44 o
  -8   0   5      245.51      236.57     16.62 o
  -7   0   5       28.05       31.97      4.62 o
  -6   0   5      744.27      733.03     60.27 o
  -5   0   5     1044.23      986.13    115.74 o
  -4   0   5     1318.36     1364.60     13.64 o
  -3   0   5     6748.86     6621.54     26.11 o
  -2   0   5      237.77      233.71     10.80 o
  -1   0   5     2520.14     2495.81     37.48 o
   0   0   5      773.66      761.79     14.14 o
   1   0   5     4035.71     4192.69     22.61 o
   2   0   5      460.59      510.82     71.67 o
   3   0   5     1659.30     1841.91    180.48 o
   4   0   5     1041.93     1057.32    114.18 o
   5   0   5        0.17        9.08     10.58 o
   6   0   5      474.37      439.57      6.15 o
   7   0   5       17.17       25.03      5.55 o
   8   0   5       11.09        9.42     10.32 o
 -10   1   5       27.30       33.43      6.23 o
  -9   1   5      154.53      160.71     21.10 o
  -8   1   5        6.79        8.87      4.62 o
  -7   1   5     1144.88     1124.51     72.86 o
  -6   1   5     1083.55     1042.21     70.11 o
  -5   1   5      742.60      726.25    102.14 o
  -4   1   5     4369.68     4227.87     18.04 o
  -3   1   5      206.50      201.78     11.13 o
  -1   1   5        1.58        9.24      8.78 o
   0   1   5     2775.48     3054.82     24.87 o
   1   1   5     2414.55     2815.28     20.04 o
   2   1   5     1053.57     1092.33     13.98 o
   3   1   5      630.19      642.43     71.75 o
   4   1   5       50.16       84.89      7.26 o
   5   1   5      124.60      116.22      5.15 o
   6   1   5        1.69       11.71      4.97 o
   7   1   5       34.39       38.16      9.37 o
   8   1   5        0.99       -8.21      8.21 o
 -10   2   5      174.64      165.95      8.32 o
  -9   2   5       46.68       47.63      9.58 o
  -8   2   5      789.80      739.04     30.56 o
  -7   2   5      242.82      213.87      6.96 o
  -6   2   5     1358.01     1319.50     66.94 o
  -5   2   5      873.53      858.32     12.15 o
  -4   2   5     1220.77     1381.69     14.11 o
  -2   2   5      240.43      199.99     15.50 o
  -1   2   5     3430.42     3321.53     27.46 o
   0   2   5      917.04     1075.21     17.22 o
   1   2   5      830.21      849.58     15.00 o
   2   2   5      585.31      672.33     13.08 o
   3   2   5      322.20      306.67     15.98 o
   4   2   5      207.13      202.64     12.83 o
   5   2   5        6.81       25.00      7.87 o
   6   2   5      197.43      180.21      6.81 o
   7   2   5       25.92       20.10      4.30 o
 -10   3   5        3.08       15.80      6.23 o
  -9   3   5      101.40      113.02     17.19 o
  -8   3   5        0.11        1.03      6.12 o
  -7   3   5      362.63      381.97     23.12 o
  -6   3   5       38.59       21.63      6.02 o
  -5   3   5      820.96      881.02    196.43 o
  -4   3   5      774.47      753.47     40.45 o
  -3   3   5      131.69      158.47     16.11 o
  -2   3   5     1367.38     1145.32     19.31 o
  -1   3   5      124.95      118.23     12.09 o
   0   3   5      809.09      836.41     16.02 o
   1   3   5      141.28      150.00     12.26 o
   2   3   5      715.51      667.89     10.62 o
   3   3   5      292.93      301.55     12.59 o
   4   3   5        0.29       22.99      7.03 o
   5   3   5       70.28       71.30      5.67 o
   6   3   5       21.36       46.06     21.41 o
   7   3   5       15.62        1.95      4.68 o
  -9   4   5       36.99       36.37      6.66 o
  -8   4   5      449.69      442.21     24.33 o
  -7   4   5      192.30      185.85     36.53 o
  -6   4   5      411.53      446.77     75.06 o
  -5   4   5      750.18      726.63     70.03 o
  -4   4   5        7.46       14.69      9.13 o
  -3   4   5     1040.94      917.87     53.55 o
  -2   4   5       22.37       11.21     10.57 o
  -1   4   5      776.15      668.79     14.34 o
   0   4   5      202.70      192.03     12.26 o
   1   4   5       25.04       24.01     11.44 o
   2   4   5      176.05      215.47     11.29 o
   3   4   5        0.94        1.05      6.07 o
   4   4   5        3.94       11.39      6.96 o
   5   4   5        1.18        8.06      5.07 o
   6   4   5       21.38       32.54      6.81 o
  -9   5   5      145.32      155.00     29.95 o
  -8   5   5        7.39        6.38      6.21 o
  -7   5   5      141.03      146.25     15.76 o
  -6   5   5       62.10       40.47      6.03 o
  -5   5   5      368.47      434.14     37.22 o
  -4   5   5      448.19      383.09     70.25 o
  -3   5   5       89.58       94.89      7.65 o
  -2   5   5     1151.94     1013.49     47.75 o
  -1   5   5        2.35       -1.38     10.50 o
   0   5   5      299.95      312.55     12.33 o
   1   5   5       82.71      104.30     11.51 o
   2   5   5       88.47       70.51     10.44 o
   3   5   5      154.66      168.98      7.73 o
   4   5   5        0.43       15.34     21.70 o
   5   5   5       44.11       46.85      7.01 o
  -8   6   5       90.98       87.09      6.50 o
  -7   6   5        7.88        4.83      6.99 o
  -6   6   5      205.87      259.11     21.13 o
  -5   6   5      196.42      164.70     25.54 o
  -4   6   5       28.79       46.27      7.47 o
  -3   6   5      182.95      185.68     15.87 o
  -2   6   5        2.97        4.46     14.67 o
  -1   6   5      137.55      147.92     11.16 o
   0   6   5        4.28       11.54     10.90 o
   1   6   5       28.41       19.28      7.83 o
   2   6   5       29.95       35.13     10.39 o
   3   6   5        3.80        1.02     12.44 o
   4   6   5        2.23       14.50      6.94 o
  -7   7   5       68.21       80.95      6.30 o
  -6   7   5       66.19       73.44     10.45 o
  -5   7   5       22.25       12.80     21.35 o
  -4   7   5       51.69       54.04      7.58 o
  -3   7   5        7.08       12.27      7.23 o
  -2   7   5      112.28      104.00      7.48 o
  -1   7   5        5.12        8.29      7.30 o
   0   7   5       17.84       15.84     10.73 o
   1   7   5       12.70       28.90     10.97 o
   2   7   5        0.57        9.17      9.97 o
   3   7   5        6.49        8.95     13.96 o
  -5   8   5       28.02       26.42      7.61 o
  -4   8   5       27.37       48.95      7.82 o
  -3   8   5       63.31       69.13      7.73 o
  -2   8   5        1.98       11.56      7.11 o
  -1   8   5       24.28       48.54     11.01 o
   0   8   5        1.70      -10.95     10.95 o
   1   8   5        4.10       15.22      7.77 o
  -2 -11   6       46.13       54.55      9.52 o
  -1 -11   6      121.02      122.81      4.43 o
   0 -11   6      117.87      129.91      9.83 o
   1 -11   6       47.26       47.12      6.51 o
   2 -11   6      281.54      281.39      5.45 o
   3 -11   6       39.12       42.69      5.53 o
   4 -11   6      245.85      222.45      5.96 o
  -4 -10   6      137.34      138.51      6.46 o
  -3 -10   6       15.58       26.72     10.90 o
  -2 -10   6      334.89      339.02     17.65 o
  -1 -10   6       66.98       81.62      5.89 o
   0 -10   6      337.86      299.81     40.96 o
   1 -10   6      900.74      905.35      9.07 o
   2 -10   6       26.40       43.88      5.51 o
   3 -10   6      951.60      945.62      7.36 o
   4 -10   6       80.35      105.17      6.49 o
   5 -10   6      189.98      195.63      9.00 o
   6 -10   6      210.22      204.09      5.56 o
  -6  -9   6       12.25       14.58      9.28 o
  -5  -9   6      110.96      119.65     11.90 o
  -4  -9   6       15.22       24.84      4.89 o
  -3  -9   6      567.56      543.29     45.72 o
  -2  -9   6      140.35      159.22     18.12 o
  -1  -9   6      954.20      943.38     77.85 o
   0  -9   6      771.06      804.00     13.20 o
   1  -9   6       63.23       76.17      9.76 o
   2  -9   6     1363.28     1437.56     12.94 o
   3  -9   6       54.85       37.47      5.43 o
   4  -9   6      799.10      895.52     22.45 o
   5  -9   6       88.48       84.53     12.09 o
   6  -9   6      336.36      351.30      7.01 o
   7  -9   6      298.86      279.65     13.09 o
  -7  -8   6       24.20       38.85      5.60 o
  -6  -8   6      159.16      153.49      5.26 o
  -5  -8   6       70.55       87.85      7.86 o
  -4  -8   6      828.10      804.94     68.65 o
  -3  -8   6      149.34      147.64      8.10 o
  -2  -8   6     1124.10     1031.57     90.48 o
  -1  -8   6      423.53      455.01     37.13 o
   0  -8   6      797.30      736.44      8.90 o
   1  -8   6     1115.63     1096.37     46.71 o
   2  -8   6      155.58      141.37     16.54 o
   3  -8   6     2463.83     2457.47      9.45 o
   4  -8   6       28.51       22.73      5.11 o
   5  -8   6      359.76      414.38     15.79 o
   6  -8   6      403.83      369.34      8.31 o
   7  -8   6       73.24       86.51      6.09 o
  -7  -7   6      207.24      160.57     27.18 o
  -6  -7   6       10.93       21.83      7.35 o
  -5  -7   6      872.21      885.53     73.40 o
  -4  -7   6        1.20       22.15      7.51 o
  -3  -7   6     1214.83     1153.08    117.27 o
  -2  -7   6      165.44      186.73     13.43 o
  -1  -7   6     2884.28     2732.63    252.72 o
   0  -7   6     1374.53     1393.22     97.28 o
   1  -7   6      218.93      253.28      7.18 o
   2  -7   6     2853.46     2852.71    124.36 o
   3  -7   6       71.34       84.27      6.32 o
   4  -7   6     1070.52     1152.60     32.21 o
   5  -7   6      127.67      108.32      4.04 o
   6  -7   6      203.78      239.89     13.81 o
   7  -7   6      469.64      415.56     15.09 o
   8  -7   6       48.65       66.08      6.19 o
  -8  -6   6       52.22       43.21      7.13 o
  -7  -6   6       60.90       55.29     12.52 o
  -6  -6   6      485.68      469.33     53.11 o
  -5  -6   6      346.37      345.54     31.73 o
  -4  -6   6     2514.94     2461.38    272.45 o
  -3  -6   6        5.15        1.56      5.75 o
  -2  -6   6     3098.92     2979.53    290.57 o
  -1  -6   6     1887.72     1867.78    146.49 o
   0  -6   6      918.28      904.49     57.99 o
   1  -6   6     1644.46     1628.28     71.40 o
   2  -6   6        3.37       39.87     15.92 o
   3  -6   6     3446.12     3537.00     44.60 o
   4  -6   6       85.75       72.22      4.22 o
   5  -6   6      926.23     1005.35     18.81 o
   6  -6   6      687.87      636.72      5.92 o
   7  -6   6       49.71       67.66      5.57 o
   8  -6   6      258.20      210.72      6.58 o
  -9  -5   6        0.75       -3.32      7.02 o
  -8  -5   6      256.36      238.62     26.34 o
  -7  -5   6      169.40      132.60     30.00 o
  -6  -5   6      251.07      257.70     37.19 o
  -5  -5   6     2307.78     2285.83    289.96 o
  -4  -5   6        7.12       15.83      6.82 o
  -3  -5   6     1480.11     1404.39    162.44 o
  -2  -5   6      435.89      476.58     47.17 o
  -1  -5   6     2028.61     1941.94    146.23 o
   0  -5   6     1958.32     2077.59    104.99 o
   1  -5   6      847.46      880.91     48.20 o
   2  -5   6     4704.40     4691.88     34.56 o
   3  -5   6      350.17      348.26      6.35 o
   4  -5   6     2528.55     2662.34     22.30 o
   5  -5   6      260.64      230.37      8.55 o
   6  -5   6      177.64      183.40      6.15 o
   7  -5   6      384.11      370.51     11.07 o
   8  -5   6       55.73       79.71     10.76 o
  -9  -4   6      250.46      228.80     41.97 o
  -8  -4   6      151.53      159.75     30.25 o
  -7  -4   6       90.75      109.93     16.94 o
  -6  -4   6      686.17      671.98    122.28 o
  -5  -4   6       32.48       27.90      8.79 o
  -4  -4   6     2291.77     2858.73    457.14 o
  -3  -4   6       12.05        8.95      8.90 o
  -2  -4   6     3823.58     3461.44    238.88 o
  -1  -4   6     5014.84     4840.38    175.95 o
   0  -4   6     1803.36     1766.91     28.37 o
   1  -4   6     4622.94     4803.07     15.23 o
   2  -4   6      105.54       96.12      7.27 o
   3  -4   6     2623.49     2790.27     33.87 o
   4  -4   6      119.35      106.91      6.29 o
   5  -4   6     1076.33     1163.73      9.19 o
   6  -4   6      256.21      247.38      7.80 o
   7  -4   6       54.17       42.53      5.83 o
   8  -4   6      225.99      210.39      6.71 o
 -10  -3   6       79.63       82.95      9.30 o
  -9  -3   6       38.38       25.11      4.17 o
  -8  -3   6      295.36      303.17     40.44 o
  -7  -3   6      173.54      167.34     27.12 o
  -6  -3   6      383.61      402.31     53.63 o
  -5  -3   6     3618.99     3509.83    554.30 o
  -4  -3   6       10.86       22.29      5.47 o
  -3  -3   6     4910.54     4995.48    332.88 o
  -2  -3   6     2476.00     2559.73    241.37 o
  -1  -3   6     1529.55     1475.30     54.87 o
   0  -3   6     3284.58     3584.66     59.70 o
   1  -3   6     1491.99     1502.58     31.18 o
   2  -3   6     2705.50     2853.22     72.23 o
   3  -3   6      111.11      103.42     10.01 o
   4  -3   6     2517.45     2628.07     15.94 o
   5  -3   6      374.25      366.98      7.98 o
   6  -3   6      118.64      109.39      6.70 o
   7  -3   6      198.16      189.92      7.32 o
   8  -3   6        3.35       -1.87      9.34 o
 -10  -2   6        5.77       -4.14      6.17 o
  -9  -2   6      294.96      296.94     23.70 o
  -8  -2   6      278.26      279.91     33.47 o
  -7  -2   6      533.19      553.40     78.20 o
  -6  -2   6     1579.70     1542.67    215.43 o
  -5  -2   6       37.12       49.91      6.57 o
  -4  -2   6     3077.99     3205.66    219.98 o
  -3  -2   6       17.52       20.99      4.81 o
  -2  -2   6     3214.09     3291.25    168.50 o
  -1  -2   6     2061.51     2171.36    123.06 o
   0  -2   6     2951.26     3025.55     23.28 o
   1  -2   6     4363.69     4606.64     18.94 o
   2  -2   6       40.04       44.69      7.61 o
   3  -2   6     1372.47     1340.25     11.90 o
   4  -2   6      520.41      515.19      8.88 o
   5  -2   6      561.28      517.03      8.56 o
   6  -2   6       83.99       93.81      6.90 o
   7  -2   6       33.15       52.51      8.82 o
   8  -2   6      114.81       88.14      9.77 o
 -10  -1   6      171.97      161.82     15.49 o
  -9  -1   6      231.53      213.47     15.12 o
  -8  -1   6      451.22      445.61     36.68 o
  -7  -1   6      372.64      356.51     33.05 o
  -6  -1   6      442.57      440.95     36.58 o
  -5  -1   6     1600.42     1552.48    124.75 o
  -4  -1   6       62.82       59.75      6.85 o
  -3  -1   6     6159.67     6341.34     26.00 o
  -2  -1   6     1529.32     1490.47    196.64 o
  -1  -1   6     1281.82     1322.05     12.73 o
   0  -1   6     4357.64     4523.16     30.41 o
   1  -1   6      110.85      105.63     21.84 o
   2  -1   6     1267.19     1269.58     86.16 o
   3  -1   6      163.10      167.96     10.11 o
   4  -1   6     1232.71     1168.71     20.91 o
   5  -1   6      300.16      313.82      8.00 o
   6  -1   6      154.21      133.69      7.83 o
   7  -1   6       83.74       66.11      7.26 o
   8  -1   6        1.50       -0.09      5.36 o
 -10   0   6       12.44       16.58      6.17 o
  -9   0   6      250.28      262.01     33.91 o
  -8   0   6      131.82      104.40     11.18 o
  -7   0   6     1147.07     1097.37    134.23 o
  -6   0   6      793.55      707.11     63.26 o
  -5   0   6        2.78       -3.55     10.00 o
  -4   0   6     2249.33     2339.35     15.99 o
  -3   0   6      865.57      824.52     10.60 o
  -2   0   6      870.76      864.80     13.10 o
  -1   0   6      888.41      915.96     10.87 o
   0   0   6      784.16      789.89     13.87 o
   1   0   6     2317.57     2339.30     17.15 o
   2   0   6       86.96       76.88     19.98 o
   3   0   6     1133.13     1097.49    117.06 o
   4   0   6      292.45      349.94     17.11 o
   5   0   6      346.03      312.87      6.58 o
   6   0   6       34.67       42.60      6.79 o
   7   0   6       18.27       26.69      9.44 o
   8   0   6       27.04       41.21      6.12 o
 -10   1   6      161.97      150.16     16.46 o
  -9   1   6      117.95       96.60     13.51 o
  -8   1   6      392.76      359.18     31.97 o
  -7   1   6      556.14      480.90     54.76 o
  -6   1   6       16.46       43.31      9.07 o
  -5   1   6      375.37      383.73      8.23 o
  -4   1   6      287.66      268.15      8.10 o
  -3   1   6     2425.57     2424.88     15.02 o
  -2   1   6      847.98      823.03     67.37 o
  -1   1   6     1332.89     1399.17     62.03 o
   0   1   6     3183.66     3340.13    198.33 o
   1   1   6        8.79       32.37     18.27 o
   2   1   6      848.93      855.26     30.59 o
   3   1   6       62.93       86.06      6.05 o
   4   1   6      156.58      146.68      6.75 o
   5   1   6       51.03       63.14      8.32 o
   6   1   6       51.87       44.02      6.36 o
   7   1   6        8.57        8.89      8.29 o
 -10   2   6        8.03        0.01      6.71 o
  -9   2   6       84.27       75.36      8.08 o
  -8   2   6      128.78       99.00      9.80 o
  -7   2   6      409.22      458.82     10.49 o
  -6   2   6      482.50      479.05      8.18 o
  -5   2   6       47.32       70.95      9.81 o
  -4   2   6     2735.79     2945.43     17.20 o
  -3   2   6     1135.70     1100.56     11.39 o
  -2   2   6     1796.69     1707.45    228.63 o
  -1   2   6     1055.92     1053.82     18.21 o
   0   2   6      116.81      138.31     12.87 o
   1   2   6      822.08      874.12     14.42 o
   2   2   6       61.25       46.34      7.35 o
   3   2   6      364.09      368.87     17.46 o
   4   2   6       62.66       65.33      5.64 o
   5   2   6       73.97       73.05      6.91 o
   6   2   6       32.08       45.12      5.39 o
   7   2   6        0.33       -5.48      5.48 o
  -9   3   6       37.66       35.60     10.73 o
  -8   3   6      168.73      203.32      9.79 o
  -7   3   6      549.96      531.66      8.50 o
  -6   3   6       32.93       41.65      7.02 o
  -5   3   6      376.71      369.11      8.41 o
  -4   3   6      151.54      143.62     10.82 o
  -3   3   6      428.36      462.20     20.59 o
  -2   3   6       10.89       21.28     13.37 o
  -1   3   6      688.44      606.56     16.87 o
   0   3   6      233.70      228.11     13.17 o
   1   3   6      122.78      112.09     11.46 o
   2   3   6      412.44      376.56     11.90 o
   3   3   6        0.72       12.99      7.26 o
   4   3   6       38.59       50.84     13.95 o
   5   3   6       12.21        5.75      6.80 o
   6   3   6       10.77       19.74     13.27 o
  -9   4   6       72.62       70.37      7.21 o
  -8   4   6      205.81      193.01      7.72 o
  -7   4   6       51.70       84.68     10.28 o
  -6   4   6      234.40      255.72     10.30 o
  -5   4   6       51.99       61.87     10.69 o
  -4   4   6      493.88      572.35     20.64 o
  -3   4   6      231.58      188.12     14.58 o
  -2   4   6      496.73      449.10     13.07 o
  -1   4   6      539.86      510.18     13.26 o
   0   4   6       32.70       42.94     11.43 o
   1   4   6      147.07      137.76     11.52 o
   2   4   6       20.26       44.86     10.23 o
   3   4   6        7.56       32.13     19.20 o
   4   4   6        1.47        2.60      6.84 o
   5   4   6        0.61       -5.44      5.44 o
  -8   5   6       65.07      100.66     10.36 o
  -7   5   6      152.42      151.33      7.99 o
  -6   5   6       91.36      109.81      7.65 o
  -5   5   6      314.54      374.10     18.99 o
  -4   5   6       68.39       69.01     13.69 o
  -3   5   6      101.99      123.72     11.51 o
  -2   5   6      125.69      100.26     10.96 o
  -1   5   6       86.00       76.82     10.89 o
   0   5   6       63.24       48.88     11.26 o
   1   5   6       37.33       40.50     10.99 o
   2   5   6      168.30      136.57     10.89 o
   3   5   6        1.43        2.66     14.23 o
   4   5   6       24.22       27.15      6.96 o
  -7   6   6        1.21        6.25      6.69 o
  -6   6   6       85.51       91.75     14.15 o
  -5   6   6        1.18        1.26      9.03 o
  -4   6   6       27.42       32.40     13.13 o
  -3   6   6        6.31        8.27     10.61 o
  -2   6   6      136.57      136.56     13.41 o
  -1   6   6       77.41       70.22     10.89 o
   0   6   6       23.57       31.20     10.89 o
   1   6   6       43.66       60.95     10.99 o
   2   6   6        0.93        2.52      9.90 o
   3   6   6        2.06       18.65      5.72 o
  -6   7   6        4.00       16.28      5.62 o
  -5   7   6      106.43      122.55     14.35 o
  -4   7   6        6.77        2.15     11.01 o
  -3   7   6       35.24       51.40     11.12 o
  -2   7   6       72.29       89.02     11.32 o
  -1   7   6        1.70       29.34     10.67 o
   0   7   6        4.15       37.40     10.51 o
   1   7   6        0.53       20.54     10.80 o
  -2 -11   7       39.04       50.68      8.70 o
  -1 -11   7      153.01      164.61      8.61 o
   0 -11   7        0.33        8.65      4.33 o
   1 -11   7      528.53      500.08      8.84 o
   2 -11   7       40.92       48.86     18.13 o
   3 -11   7      267.63      269.34      9.53 o
  -4 -10   7       48.19       47.90      8.35 o
  -3 -10   7      201.91      189.80     20.21 o
  -2 -10   7      324.77      334.72     29.19 o
  -1 -10   7      112.37      127.63      7.68 o
   0 -10   7      765.61      772.24     30.48 o
   1 -10   7      145.53      194.58     12.64 o
   2 -10   7      627.70      674.16     10.60 o
   3 -10   7      174.61      192.66     29.17 o
   4 -10   7       93.07      105.79      9.72 o
   5 -10   7      381.76      363.68     11.49 o
  -5  -9   7        8.91       16.41      9.10 o
  -4  -9   7      296.02      308.12     14.97 o
  -3  -9   7      642.63      660.36     38.91 o
  -2  -9   7      156.57      155.06     10.27 o
  -1  -9   7      693.46      719.36     44.39 o
   0  -9   7       11.98       47.73      9.73 o
   1  -9   7      856.72      862.03     39.16 o
   2  -9   7      172.04      191.74     14.43 o
   3  -9   7      840.39      913.50      8.11 o
   4  -9   7      511.59      496.18     13.74 o
   5  -9   7       36.77       39.60      5.16 o
   6  -9   7      539.91      530.64     15.33 o
  -6  -8   7        1.51       -1.10      5.60 o
  -5  -8   7      201.88      202.73     12.01 o
  -4  -8   7      179.14      167.84     11.14 o
  -3  -8   7      175.19      148.09     12.23 o
  -2  -8   7      842.37      873.72     62.42 o
  -1  -8   7      422.51      375.87     41.96 o
   0  -8   7     1697.77     1654.68    102.37 o
   1  -8   7      239.43      265.88     19.56 o
   2  -8   7     1870.33     1848.58     22.14 o
   3  -8   7      706.20      724.08     15.80 o
   4  -8   7      219.28      246.45     11.56 o
   5  -8   7      501.92      492.47     19.08 o
   6  -8   7       11.38       31.80      6.85 o
   7  -8   7      281.92      301.09     13.52 o
  -7  -7   7       15.21       30.83      7.01 o
  -6  -7   7      208.96      203.47     18.72 o
  -5  -7   7       39.87       39.36      5.83 o
  -4  -7   7      359.43      312.83     31.90 o
  -3  -7   7     1463.75     1353.55    161.31 o
  -2  -7   7      330.89      304.42     27.60 o
  -1  -7   7     3192.93     3209.13    233.11 o
   0  -7   7       39.64       50.19      4.98 o
   1  -7   7     1204.31     1287.02     51.63 o
   2  -7   7      507.14      513.35     18.34 o
   3  -7   7     1110.69     1121.60     12.99 o
   4  -7   7      364.36      389.15      9.00 o
   5  -7   7       78.87       94.06      6.95 o
   6  -7   7      590.02      587.92      6.96 o
   7  -7   7        6.01        7.85      7.18 o
  -8  -6   7       12.42       45.47      9.64 o
  -7  -6   7      364.26      334.37     69.97 o
  -6  -6   7       16.23        4.62      9.76 o
  -5  -6   7     1217.05     1135.32    166.55 o
  -4  -6   7     1022.49      980.00    118.78 o
  -3  -6   7      363.34      315.03     27.82 o
  -2  -6   7     3584.55     3387.55    258.98 o
  -1  -6   7      579.19      517.86     37.65 o
   0  -6   7     2725.09     2792.59    112.70 o
   1  -6   7       40.09       52.00      6.15 o
   2  -6   7     2402.03     2427.29     84.91 o
   3  -6   7     1421.96     1471.42      8.52 o
   4  -6   7      299.70      330.36      6.54 o
   5  -6   7      662.21      672.98     11.52 o
   6  -6   7       51.57       42.29      7.98 o
   7  -6   7      263.30      236.27      6.99 o
   8  -6   7       13.94       -2.49      7.96 o
  -8  -5   7      229.77      207.33     48.02 o
  -7  -5   7        2.23       -3.82      5.05 o
  -6  -5   7      833.16      747.11    151.09 o
  -5  -5   7      123.20      120.68     18.55 o
  -4  -5   7      994.88      904.68     96.58 o
  -3  -5   7     1084.23     1020.13     82.08 o
  -2  -5   7     1325.72     1182.72     78.32 o
  -1  -5   7     5022.74     5066.98    121.91 o
   0  -5   7      163.74      151.64      6.68 o
   1  -5   7     1574.82     1680.68      9.74 o
   2  -5   7     1158.75     1180.68     11.50 o
   3  -5   7      607.35      624.59      7.68 o
   4  -5   7      560.30      602.17      6.13 o
   5  -5   7       85.13      109.74      5.22 o
   6  -5   7      523.08      511.84     11.09 o
   7  -5   7       12.16        7.89      9.71 o
   8  -5   7      185.49      161.78      7.73 o
  -9  -4   7      219.52      185.31     22.86 o
  -8  -4   7        2.49        7.07     10.32 o
  -7  -4   7      387.00      386.52     50.99 o
  -6  -4   7       51.94       62.13      8.34 o
  -5  -4   7     1454.35     1527.09    147.00 o
  -4  -4   7      639.65      703.06     66.82 o
  -3  -4   7      507.83      492.69     51.26 o
  -2  -4   7     3545.36     3385.64    178.42 o
  -1  -4   7        9.86       14.65      5.25 o
   0  -4   7     1732.95     1798.99     10.40 o
   1  -4   7       72.75       80.71      7.40 o
   2  -4   7      858.70      866.64     18.83 o
   3  -4   7     1488.71     1591.72      8.88 o
   4  -4   7      535.13      557.09      8.93 o
   5  -4   7      725.24      769.09     11.82 o
   6  -4   7       30.72       37.01      9.50 o
   7  -4   7      197.43      171.77     10.29 o
   8  -4   7       10.10       -3.18      6.96 o
  -9  -3   7      104.64      135.09     21.63 o
  -8  -3   7      381.70      372.43     60.09 o
  -7  -3   7       31.39       35.32      8.31 o
  -6  -3   7     1844.78     1811.26    243.47 o
  -5  -3   7      714.25      742.88     88.07 o
  -4  -3   7     1432.30     1476.61     92.25 o
  -3  -3   7     1892.90     1962.14    125.44 o
  -2  -3   7      124.51      125.07     14.69 o
  -1  -3   7     5532.52     5787.62    334.33 o
   0  -3   7        3.22       10.82      6.10 o
   1  -3   7     2834.44     2920.56     21.91 o
   2  -3   7     1985.66     2133.59     11.04 o
   3  -3   7      390.62      411.40     11.19 o
   4  -3   7     1034.59     1041.05     10.44 o
   5  -3   7       32.65       27.64      6.66 o
   6  -3   7      151.48      148.20      9.53 o
   7  -3   7       10.36       27.50      9.39 o
   8  -3   7       86.86       63.43      7.14 o
  -9  -2   7      245.22      252.50     27.37 o
  -8  -2   7        4.14       15.77      5.03 o
  -7  -2   7      428.23      421.29     51.98 o
  -6  -2   7      164.43      164.68     21.24 o
  -5  -2   7     1081.15     1127.05     66.02 o
  -4  -2   7      361.10      357.97      9.17 o
  -3  -2   7     1367.21     1431.29     46.44 o
  -2  -2   7     3088.72     3155.84    268.92 o
  -1  -2   7       11.48       19.07      6.44 o
   0  -2   7     4035.62     4332.34     83.74 o
   1  -2   7       48.30       53.80      7.79 o
   2  -2   7      717.91      749.22     12.82 o
   3  -2   7      537.36      547.94      8.98 o
   4  -2   7      498.35      514.73      8.38 o
   5  -2   7      386.79      355.29      7.91 o
   6  -2   7        0.10       -6.39      6.39 o
   7  -2   7      119.07      113.41      9.54 o
   8  -2   7       23.69       21.47      9.44 o
 -10  -1   7       91.95       71.58     13.92 o
  -9  -1   7        3.35        4.40      5.02 o
  -8  -1   7      256.49      250.94     27.42 o
  -7  -1   7        0.22        9.48      5.23 o
  -6  -1   7     1296.28     1331.99     66.66 o
  -5  -1   7      803.90      865.17     12.06 o
  -4  -1   7     1857.40     1896.15     15.83 o
  -3  -1   7     1669.18     1594.89     13.63 o
  -2  -1   7        5.88        8.22      8.45 o
  -1  -1   7     2092.47     2101.47     44.08 o
   0  -1   7        3.84       -1.23      8.20 o
   1  -1   7     1459.96     1487.90    104.62 o
   2  -1   7      226.38      216.87     11.83 o
   3  -1   7      123.75       97.73      9.91 o
   4  -1   7      578.53      560.05      8.91 o
   5  -1   7        0.43       -3.49      6.59 o
   6  -1   7       38.91       36.84      5.44 o
   7  -1   7       11.48       11.22      5.84 o
 -10   0   7       61.13       53.93      5.86 o
  -9   0   7      245.59      224.47     26.70 o
  -8   0   7       26.36       43.79     10.34 o
  -7   0   7     1145.05     1177.31     12.81 o
  -6   0   7      336.98      328.06     10.26 o
  -5   0   7     1223.58     1332.62     12.92 o
  -4   0   7      498.63      429.02     11.18 o
  -3   0   7      848.74      873.72     13.28 o
  -2   0   7      809.83      792.83     35.55 o
  -1   0   7        8.18        9.76      6.70 o
   0   0   7     2411.18     2488.48     19.62 o
   1   0   7      262.41      282.72     11.06 o
   2   0   7      186.53      170.81     17.22 o
   3   0   7      338.66      348.43     44.09 o
   4   0   7       12.14        6.66      6.89 o
   5   0   7      177.06      161.24      7.27 o
   6   0   7        1.99        3.07      4.46 o
   7   0   7       50.91       37.57      5.95 o
  -9   1   7        4.96        5.18      9.30 o
  -8   1   7      290.56      280.92     10.26 o
  -7   1   7        0.18        5.53      8.97 o
  -6   1   7      553.74      624.74     10.83 o
  -5   1   7       54.22       61.05      9.25 o
  -4   1   7     1235.04     1288.60     13.48 o
  -3   1   7      532.37      540.25     12.00 o
  -2   1   7        2.94        2.00      8.60 o
  -1   1   7      852.53      926.98     35.80 o
   0   1   7      323.37      343.46     32.35 o
   1   1   7      630.58      592.82     54.17 o
   2   1   7       62.18       69.59      9.05 o
   3   1   7       91.12       74.44      7.50 o
   4   1   7      271.51      266.02     15.54 o
   5   1   7        4.34       12.71      6.10 o
   6   1   7       50.17       44.69      4.73 o
   7   1   7        1.75       25.79      9.04 o
  -9   2   7       64.28       73.92      9.59 o
  -8   2   7       36.21       64.03      9.40 o
  -7   2   7      490.63      524.59     10.86 o
  -6   2   7       62.74       55.70      9.68 o
  -5   2   7      417.92      469.24     10.78 o
  -4   2   7      522.68      513.46     11.25 o
  -3   2   7       36.41       37.50      7.35 o
  -2   2   7      283.83      255.40     32.58 o
  -1   2   7       64.56       81.56      9.79 o
   0   2   7      957.43     1004.35     15.58 o
   1   2   7      133.49      133.96      7.18 o
   2   2   7      285.25      248.54     10.19 o
   3   2   7      124.86      136.16      6.04 o
   4   2   7        0.34        9.72      5.54 o
   5   2   7       42.10       36.58      4.96 o
   6   2   7        2.20        1.42      5.41 o
  -9   3   7       13.59       29.83      9.73 o
  -8   3   7      192.86      204.85     10.33 o
  -7   3   7       38.06       30.27      9.62 o
  -6   3   7      136.11      154.11      7.36 o
  -5   3   7      116.67      126.26      9.97 o
  -4   3   7      195.09      226.47      8.18 o
  -2   3   7       37.37       45.96      7.80 o
  -1   3   7      471.46      413.82     13.50 o
   0   3   7      109.73      112.61     12.04 o
   1   3   7      239.64      242.53     11.63 o
   2   3   7        4.04        2.85      9.70 o
   3   3   7       30.82       34.09      7.00 o
   4   3   7       13.40       12.01      5.57 o
   5   3   7        7.25        6.03      5.87 o
  -8   4   7        0.65       20.28      9.78 o
  -7   4   7      123.54      144.46      7.77 o
  -6   4   7       15.74       -9.90      9.90 o
  -5   4   7      226.09      256.36      8.32 o
  -4   4   7      294.39      309.45     11.16 o
  -3   4   7       54.98       69.90     16.47 o
  -2   4   7      157.68      157.50     13.81 o
  -1   4   7        5.48       16.32     10.60 o
   0   4   7       84.76       78.57      8.30 o
   1   4   7       15.07       19.99     10.79 o
   2   4   7       55.07       59.56     10.40 o
   3   4   7       12.65       16.95      5.69 o
   4   4   7        2.31        2.55      8.36 o
  -8   5   7       92.97       82.56      7.91 o
  -7   5   7        4.06        7.69      7.46 o
  -6   5   7      112.71      127.86     10.94 o
  -5   5   7       66.48       87.16      7.61 o
  -4   5   7       31.85       41.49     17.25 o
  -3   5   7       61.09       63.05     11.39 o
  -2   5   7       27.14       37.41     13.11 o
  -1   5   7       52.22       51.21     10.72 o
   0   5   7       19.84        5.68     10.87 o
   1   5   7       39.65       60.06     10.73 o
   2   5   7       18.66       39.93      7.29 o
   3   5   7        2.16        1.57      5.82 o
  -6   6   7        1.00       -6.32      7.43 o
  -5   6   7       20.60       11.03      7.68 o
  -4   6   7       25.30       36.50     15.25 o
  -3   6   7       16.01       19.90     11.18 o
  -2   6   7       39.64       52.93     11.09 o
  -1   6   7        3.04      -10.74     10.74 o
   0   6   7        5.82       16.06     10.77 o
   1   6   7        8.17        2.07     10.81 o
  -4   7   7        0.61        6.01     13.38 o
  -3   7   7       30.63       47.48     11.23 o
  -2   7   7        0.02       18.67     10.85 o
  -1 -11   8       47.37       75.71     10.81 o
   0 -11   8      292.28      257.44     12.26 o
   1 -11   8      386.68      421.48     11.89 o
   2 -11   8       55.53       55.41      7.37 o
  -4 -10   8       17.64       22.00      5.82 o
  -3 -10   8      398.26      439.46     26.98 o
  -2 -10   8       30.95       43.01      5.06 o
  -1 -10   8      304.97      304.39     26.85 o
   0 -10   8      363.06      379.55     32.31 o
   1 -10   8      251.71      268.17      6.26 o
   2 -10   8      347.82      375.49      5.25 o
   3 -10   8       49.74       50.56      6.36 o
   4 -10   8      475.67      488.16     15.36 o
  -5  -9   8       34.80       40.61      5.85 o
  -4  -9   8      447.96      426.20     25.45 o
  -3  -9   8       16.03       31.54      5.77 o
  -2  -9   8      585.78      592.77     36.28 o
  -1  -9   8       96.30      116.35      9.39 o
   0  -9   8      606.25      621.61     21.73 o
   1  -9   8      912.75      941.36     50.36 o
   2  -9   8      264.64      259.27     18.20 o
   3  -9   8      664.57      690.84     11.06 o
   4  -9   8       71.93       79.23      9.09 o
   5  -9   8      321.36      334.27     22.88 o
  -6  -8   8       57.94       64.55     11.56 o
  -5  -8   8       83.76       87.22     17.47 o
  -4  -8   8       57.17       50.27      8.51 o
  -3  -8   8      825.29      788.40     70.25 o
  -2  -8   8        5.03       15.06     10.08 o
  -1  -8   8     1167.31     1109.94     68.82 o
   0  -8   8      786.08      824.21     48.40 o
   1  -8   8      374.98      356.96     16.84 o
   2  -8   8     1011.65     1066.55     26.80 o
   3  -8   8       70.04       66.16      5.48 o
   4  -8   8      523.86      530.20     17.69 o
   5  -8   8       92.37       95.02      7.06 o
   6  -8   8      411.11      382.28     10.89 o
  -7  -7   8       94.72       81.69     15.13 o
  -6  -7   8      123.17      122.38     13.00 o
  -5  -7   8      148.20      158.27     17.00 o
  -4  -7   8      934.15      919.89     90.64 o
  -3  -7   8      135.45      141.47     15.92 o
  -2  -7   8     1070.74     1059.67     62.19 o
  -1  -7   8      464.53      504.69     31.94 o
   0  -7   8      249.36      253.55     15.03 o
   1  -7   8     1301.17     1354.59     43.33 o
   2  -7   8      334.88      373.10      6.75 o
   3  -7   8     1061.06     1115.92     20.97 o
   4  -7   8       24.06       32.77      5.17 o
   5  -7   8      365.77      359.36     10.29 o
   6  -7   8      133.58      115.70      5.21 o
   7  -7   8       91.49       91.50      7.18 o
  -8  -6   8      176.73      130.97     25.53 o
  -7  -6   8      218.77      188.87     38.77 o
  -6  -6   8      205.46      200.65     26.03 o
  -5  -6   8      734.47      707.42     73.22 o
  -4  -6   8        3.39       -1.94      7.06 o
  -3  -6   8     1314.86     1237.22     92.76 o
  -2  -6   8      112.89      120.06      5.71 o
  -1  -6   8     2364.51     2277.33     53.05 o
   0  -6   8     1653.62     1682.04     32.08 o
   1  -6   8      721.38      727.53      6.81 o
   2  -6   8     3049.61     3149.82     44.86 o
   3  -6   8       51.51       58.83     10.68 o
   4  -6   8      532.23      531.65      8.21 o
   5  -6   8      124.81       91.39      4.72 o
   6  -6   8      223.82      194.54     10.61 o
   7  -6   8       95.24       78.03     10.01 o
  -8  -5   8       32.55       26.98      8.63 o
  -7  -5   8       54.68       57.55      9.41 o
  -6  -5   8      164.31      168.99     37.69 o
  -5  -5   8      471.10      469.92     52.24 o
  -4  -5   8     1054.34     1011.42     71.95 o
  -3  -5   8        5.51        7.21      5.61 o
  -2  -5   8     3579.13     3265.50    194.35 o
  -1  -5   8      733.80      757.14     28.63 o
   0  -5   8     1179.55     1119.71     17.18 o
   1  -5   8     1354.81     1421.06     19.33 o
   2  -5   8      518.53      549.76     16.23 o
   3  -5   8      951.93     1047.18     17.14 o
   4  -5   8       48.67       56.65      8.56 o
   5  -5   8      263.39      297.57     10.40 o
   6  -5   8      176.85      180.73      7.70 o
   7  -5   8       73.53       73.83      7.17 o
  -9  -4   8        2.65       -5.38      9.64 o
  -8  -4   8      140.62      160.58     25.89 o
  -7  -4   8      375.03      347.24     38.53 o
  -6  -4   8      310.14      337.22     42.77 o
  -5  -4   8     1869.18     1912.93    163.87 o
  -4  -4   8       66.40       80.06      4.78 o
  -3  -4   8     1161.55     1226.18    105.39 o
  -2  -4   8      604.67      584.69     40.65 o
  -1  -4   8     1026.78      997.03     64.32 o
   0  -4   8      262.18      311.82     11.71 o
   1  -4   8      390.67      387.74      8.05 o
   2  -4   8     1200.77     1257.93      9.24 o
   3  -4   8       22.06       -9.29      9.94 o
   4  -4   8      236.87      232.09      7.94 o
   5  -4   8      105.41       84.07      9.53 o
   6  -4   8       33.80       35.73      9.53 o
   7  -4   8       77.35       62.92      6.82 o
  -9  -3   8      211.31      180.67     16.19 o
  -8  -3   8      103.51       93.26     13.88 o
  -7  -3   8      226.06      206.17     22.57 o
  -6  -3   8      821.49      785.74     69.22 o
  -5  -3   8      397.17      391.93     29.90 o
  -4  -3   8     1218.76     1291.06     49.05 o
  -3  -3   8       59.97       57.54      5.30 o
  -2  -3   8     3994.70     4189.65    447.49 o
  -1  -3   8     1127.53     1171.35     81.61 o
   0  -3   8     1530.99     1490.56     19.75 o
   1  -3   8     2259.16     2464.85     26.79 o
   2  -3   8       42.59       63.21     10.59 o
   3  -3   8     1059.58     1041.51     12.91 o
   4  -3   8       57.00       49.22      9.42 o
   5  -3   8      119.05      100.71      6.77 o
   6  -3   8      194.00      166.08      7.36 o
   7  -3   8       26.82       19.87      6.99 o
  -9  -2   8       12.59       11.74      7.97 o
  -8  -2   8      106.02      108.94      6.20 o
  -7  -2   8       83.39       76.64      5.55 o
  -6  -2   8      442.65      482.13     21.47 o
  -5  -2   8     1098.61     1200.97     24.29 o
  -4  -2   8      151.97      148.79      9.10 o
  -3  -2   8     1416.89     1554.76     47.41 o
  -2  -2   8      607.34      647.83     58.03 o
  -1  -2   8      767.16      820.83     85.32 o
   0  -2   8      202.90      205.06     11.93 o
   1  -2   8      295.04      309.04     11.77 o
   2  -2   8      614.45      620.57      9.44 o
   3  -2   8      101.00       90.49      9.71 o
   4  -2   8      633.06      553.52     10.90 o
   5  -2   8        8.16        7.23      9.26 o
   6  -2   8       76.66       70.36      6.64 o
   7  -2   8       49.86       42.43      9.26 o
  -9  -1   8      181.39      159.85      8.08 o
  -8  -1   8       69.85       64.41      9.59 o
  -7  -1   8      201.75      219.73      9.94 o
  -6  -1   8      923.01      957.41     12.41 o
  -5  -1   8        5.73        5.92      9.66 o
  -4  -1   8      768.23      810.79     12.51 o
  -3  -1   8       64.62       66.16     10.21 o
  -2  -1   8      777.18      810.19     90.22 o
  -1  -1   8      396.73      384.55     10.19 o
   0  -1   8      920.53      935.93     12.68 o
   1  -1   8      797.25      785.51     44.99 o
   2  -1   8       12.06       48.62      9.74 o
   3  -1   8      454.32      395.45      9.83 o
   4  -1   8       15.63       35.92      8.19 o
   5  -1   8       11.59       10.28      5.71 o
   6  -1   8        7.27       12.26      7.10 o
  -9   0   8       34.23       28.95      6.59 o
  -8   0   8      192.52      210.20      9.99 o
  -7   0   8      158.15      144.34      9.70 o
  -6   0   8       86.66      103.06      6.88 o
  -5   0   8      945.36      917.86     10.26 o
  -4   0   8      121.16      155.80     10.12 o
  -3   0   8     2134.51     2075.94     16.43 o
  -2   0   8      388.30      373.19     18.84 o
  -1   0   8      918.47      955.84     35.30 o
   0   0   8      627.39      572.22     22.90 o
   1   0   8       22.65       15.87      9.46 o
   2   0   8      174.65      165.60     15.00 o
   3   0   8        1.20        8.31      9.13 o
   4   0   8      158.34      149.55      5.11 o
   5   0   8        4.93       11.26     10.55 o
   6   0   8        6.69        7.88      5.28 o
  -9   1   8       86.28       80.80     10.06 o
  -8   1   8       14.59       -2.23      9.40 o
  -7   1   8      203.32      211.95     10.02 o
  -6   1   8      355.05      344.92      7.99 o
  -5   1   8       37.25       62.13      9.93 o
  -4   1   8     1003.82     1023.02     12.84 o
  -3   1   8        1.16        8.74      9.47 o
  -2   1   8      256.87      257.52     12.70 o
  -1   1   8        9.22        6.16      9.20 o
   0   1   8      270.54      268.10      8.69 o
   1   1   8       76.25       71.48      7.08 o
   2   1   8        9.75        8.47      4.98 o
   3   1   8      206.48      201.07     17.93 o
   4   1   8       19.57       29.82      6.32 o
   5   1   8       23.39       22.16      4.72 o
   6   1   8        7.68       10.47      5.33 o
  -9   2   8       13.81       20.44      6.95 o
  -8   2   8      222.89      241.59     10.55 o
  -7   2   8      145.72      133.95      7.13 o
  -6   2   8        9.70       34.74      9.50 o
  -5   2   8      282.01      297.79      8.07 o
  -4   2   8        7.21        7.23      9.74 o
  -3   2   8      323.31      328.19     10.91 o
  -2   2   8        4.28        3.78     11.27 o
  -1   2   8      107.00      116.49      9.41 o
   0   2   8      240.36      220.47      8.19 o
   1   2   8       13.57       12.61      5.50 o
   2   2   8       72.98       76.41      6.06 o
   3   2   8       35.59       53.14      5.60 o
   4   2   8       27.74       18.88      4.81 o
   5   2   8        0.70       12.34      5.54 o
  -8   3   8       17.37       19.44      6.95 o
  -7   3   8       56.10       73.00     10.03 o
  -6   3   8       30.33       31.18     10.23 o
  -5   3   8       26.19       38.68      6.95 o
  -4   3   8      373.69      396.03     11.27 o
  -3   3   8       13.21       36.89      9.62 o
  -2   3   8      104.74       97.30     10.27 o
  -1   3   8      105.91      105.30     10.40 o
   0   3   8        3.93       14.86      7.91 o
   1   3   8       70.56       66.25      6.94 o
   2   3   8        2.68        4.91      5.46 o
   3   3   8       70.30       68.77      8.35 o
   4   3   8        1.49       12.27      6.01 o
  -7   4   8       42.79       42.70     10.46 o
  -6   4   8       11.22       15.56     10.40 o
  -5   4   8      130.53      164.74      7.78 o
  -4   4   8       36.74       25.79     10.50 o
  -2   4   8        4.92        5.38      7.70 o
  -1   4   8       36.14       29.65      8.33 o
   0   4   8       42.60       34.63     10.96 o
   1   4   8       11.37       17.87     10.40 o
   2   4   8       33.39       31.15      8.95 o
   3   4   8        1.03       11.07     15.70 o
  -6   5   8        8.42       13.88     10.27 o
  -5   5   8        1.49      -10.71     10.71 o
  -4   5   8       53.66       72.02      7.76 o
  -3   5   8        0.21       -0.56     10.33 o
  -2   5   8       84.50       91.31     13.76 o
  -1   5   8       19.19       16.91     10.63 o
   0   5   8        3.85        7.46     10.71 o
   1   5   8        9.88       -9.20     10.33 o
  -3   6   8       19.18       29.33     13.97 o
  -2   6   8        5.26       15.72     10.98 o
  -1   6   8        0.70       -9.29     13.15 o
  -3 -10   9       77.43       95.90      5.16 o
  -2 -10   9       54.47       51.38     10.43 o
  -1 -10   9      228.62      230.90     16.21 o
   0 -10   9       20.24       17.05      5.82 o
   1 -10   9      608.34      615.40     27.51 o
   2 -10   9       12.89       17.68      4.38 o
   3 -10   9      303.50      309.78     12.39 o
  -5  -9   9      146.35      150.41     20.13 o
  -4  -9   9       43.97       50.77      5.92 o
  -3  -9   9      317.32      291.91     23.29 o
  -2  -9   9      247.55      237.14     11.29 o
  -1  -9   9       74.08       76.81      7.03 o
   0  -9   9     1204.89     1234.93     30.58 o
   1  -9   9       30.79       43.36      4.86 o
   2  -9   9      556.49      611.83      8.49 o
   3  -9   9      155.95      139.62      4.78 o
   4  -9   9      139.35      131.22      5.95 o
  -6  -8   9      133.26      127.64     11.97 o
  -5  -8   9        1.02       11.91      8.54 o
  -4  -8   9      524.37      504.28     30.54 o
  -3  -8   9      313.68      333.92     24.03 o
  -2  -8   9      271.26      245.38      8.45 o
  -1  -8   9      652.58      653.19     36.10 o
   0  -8   9        0.86        5.30      6.87 o
   1  -8   9     1012.58     1058.69     14.55 o
   2  -8   9        3.90       10.81      5.32 o
   3  -8   9      511.70      495.98     28.60 o
   4  -8   9      307.23      305.45      5.95 o
   5  -8   9      111.41      122.18      5.41 o
  -7  -7   9      207.06      160.24     22.38 o
  -6  -7   9        1.61       12.47      5.88 o
  -5  -7   9      324.41      301.99     25.55 o
  -4  -7   9      285.98      282.77     16.69 o
  -3  -7   9      334.51      288.86     18.15 o
  -2  -7   9      385.25      409.49     26.72 o
  -1  -7   9      151.06      139.31      7.56 o
   0  -7   9     1146.06     1164.56     18.97 o
   1  -7   9       49.96       74.46      6.47 o
   2  -7   9      940.69      997.31     25.20 o
   3  -7   9      260.42      231.92      6.91 o
   4  -7   9       45.74       58.06     20.80 o
   5  -7   9      264.25      240.18      6.01 o
   6  -7   9       22.92       23.27      7.09 o
  -7  -6   9        7.86       15.88      7.26 o
  -6  -6   9      262.76      243.01     26.39 o
  -5  -6   9        8.06       10.42     10.17 o
  -4  -6   9      618.80      569.41     40.47 o
  -3  -6   9      657.10      655.19     20.91 o
  -2  -6   9      803.28      738.58     25.64 o
  -1  -6   9     1440.59     1434.94     13.48 o
   0  -6   9       76.35      108.35      7.92 o
   1  -6   9     1320.79     1363.05      8.66 o
   2  -6   9      208.14      196.49      5.83 o
   3  -6   9      507.84      531.15     37.63 o
   4  -6   9      316.24      308.27      9.15 o
   5  -6   9       97.28      120.50      9.94 o
   6  -6   9      300.06      316.11     10.59 o
  -8  -5   9       19.31       24.27     12.28 o
  -7  -5   9      161.14      151.76     27.88 o
  -6  -5   9       33.49       44.44      8.05 o
  -5  -5   9      539.48      535.45     46.42 o
  -4  -5   9      380.80      389.06     18.23 o
  -3  -5   9      494.10      450.51     17.06 o
  -2  -5   9      823.82      794.11     55.85 o
  -1  -5   9      229.04      195.79      6.08 o
   0  -5   9      790.79      804.71     41.84 o
   1  -5   9       11.21       28.49      6.75 o
   2  -5   9     1727.41     1732.66     55.58 o
   3  -5   9      167.96      213.63      5.81 o
   4  -5   9      275.54      302.98     10.59 o
   5  -5   9      241.01      231.68      8.01 o
   6  -5   9       22.93       35.95      9.73 o
  -8  -4   9      224.21      210.07     26.80 o
  -7  -4   9        0.77        4.97      6.80 o
  -6  -4   9      566.38      559.80     48.26 o
  -5  -4   9      216.58      218.76      9.07 o
  -4  -4   9      285.39      308.32     12.40 o
  -3  -4   9      978.98      938.66     42.05 o
  -2  -4   9      529.57      516.48     54.30 o
  -1  -4   9     1366.93     1358.48    105.61 o
   0  -4   9       33.47       42.85      7.00 o
   1  -4   9      927.74      931.30     41.09 o
   2  -4   9      326.96      338.54     11.17 o
   3  -4   9      219.17      216.75     10.77 o
   4  -4   9       21.43       27.52      9.63 o
   5  -4   9       14.19       26.18      9.77 o
   6  -4   9       39.93       40.95      6.82 o
  -8  -3   9        7.94       12.50      4.83 o
  -7  -3   9      203.24      211.83     12.45 o
  -6  -3   9        1.96        6.71      5.32 o
  -5  -3   9      752.83      812.28     30.16 o
  -4  -3   9      287.62      321.28      8.21 o
  -3  -3   9      984.80     1011.02     69.59 o
  -2  -3   9     1814.78     1836.20    187.90 o
  -1  -3   9      265.83      234.54      7.92 o
   0  -3   9      855.68      845.16     14.01 o
   1  -3   9       43.87       35.84     10.60 o
   2  -3   9      903.56      990.61     13.29 o
   3  -3   9      152.03      173.85     10.45 o
   4  -3   9      144.99      136.74     10.06 o
   5  -3   9      198.31      195.55      7.30 o
   6  -3   9       17.26       39.79      9.40 o
  -9  -2   9       46.47       60.28     10.15 o
  -8  -2   9       69.05       55.98      7.21 o
  -7  -2   9       15.41       43.88      9.80 o
  -6  -2   9      714.33      772.14     10.18 o
  -5  -2   9      126.40      125.37     10.41 o
  -4  -2   9      421.37      458.50     12.10 o
  -3  -2   9      522.23      591.58     28.76 o
  -2  -2   9      294.96      282.81     46.35 o
  -1  -2   9      500.17      510.30     48.16 o
   0  -2   9       93.37       82.39     11.23 o
   1  -2   9      416.70      429.59     11.96 o
   2  -2   9      138.20      142.20     10.56 o
   3  -2   9      180.73      159.38      7.68 o
   4  -2   9       33.75       44.43      6.62 o
   5  -2   9        6.64        9.16      6.56 o
   6  -2   9       30.90       19.68      9.39 o
  -9  -1   9       96.37       82.24      9.98 o
  -8  -1   9        1.88       -7.95      9.59 o
  -7  -1   9      293.87      298.30     10.53 o
  -6  -1   9       90.45       69.49      7.21 o
  -5  -1   9      327.62      349.28     11.20 o
  -4  -1   9       85.90      107.55     10.10 o
  -3  -1   9      230.06      269.73     11.07 o
  -2  -1   9      783.75      791.89     66.36 o
  -1  -1   9       30.32       38.95      8.99 o
   0  -1   9      398.54      400.60     15.13 o
   1  -1   9      110.39      122.85     10.64 o
   2  -1   9       88.76       65.97      9.77 o
   3  -1   9       79.78       79.32      6.71 o
   4  -1   9       45.03       62.29      9.05 o
   5  -1   9       32.75       31.79      9.13 o
   6  -1   9        0.47       -0.97      9.20 o
  -9   0   9        8.63        1.63      6.99 o
  -8   0   9       48.00       45.24      9.66 o
  -7   0   9        8.26       17.77      9.76 o
  -6   0   9      460.68      514.53     11.33 o
  -5   0   9       26.37       48.87      9.60 o
  -4   0   9      505.28      504.28     11.34 o
  -3   0   9      555.16      567.19     11.76 o
  -2   0   9       19.64       24.14      9.37 o
  -1   0   9      687.67      683.85     36.66 o
   0   0   9        7.91       10.98      5.68 o
   1   0   9      256.54      231.86      7.06 o
   2   0   9       70.63       83.30      8.54 o
   3   0   9      108.43       97.89      6.78 o
   4   0   9       61.23       59.29      6.54 o
   5   0   9        0.95       -0.92      5.81 o
  -8   1   9       15.96       21.16      9.63 o
  -7   1   9      260.89      259.91     10.61 o
  -6   1   9       72.04       79.60      9.82 o
  -5   1   9      185.58      220.51      7.50 o
  -4   1   9       65.11       94.03      9.66 o
  -3   1   9       40.85       28.81      9.63 o
  -2   1   9      207.33      204.13     10.30 o
  -1   1   9       97.32      117.87      7.09 o
   0   1   9      290.45      273.92     11.71 o
   1   1   9        8.47        9.65      7.04 o
   2   1   9       33.12       35.77      6.02 o
   3   1   9        9.21       12.34      5.54 o
   4   1   9       12.04       15.32      5.52 o
  -8   2   9       56.32       69.08      9.96 o
  -7   2   9        0.91        5.49      9.88 o
  -6   2   9      115.44      115.58     10.07 o
  -5   2   9        2.47        6.82      6.75 o
  -4   2   9      248.96      235.58      7.62 o
  -3   2   9      138.25      125.04      7.41 o
  -2   2   9       17.81       25.12      8.54 o
  -1   2   9      242.98      240.54      9.34 o
   0   2   9        0.57        7.21      6.99 o
   1   2   9        7.51       16.99      6.71 o
   2   2   9        2.12        5.10      4.83 o
   3   2   9        0.74        4.58      4.78 o
   4   2   9       12.17        3.56      5.89 o
  -7   3   9      104.46      120.70     10.30 o
  -6   3   9       10.59       10.90      6.92 o
  -5   3   9      107.95      105.69     10.32 o
  -4   3   9       43.05       29.07      9.88 o
  -3   3   9        2.62        3.48      6.62 o
  -2   3   9       17.76       19.14     11.93 o
  -1   3   9        3.94        9.01      7.66 o
   0   3   9       34.70       28.59      7.12 o
   1   3   9        2.02        3.50      6.88 o
   2   3   9        4.03        5.11      5.65 o
   3   3   9       19.83       32.44      6.25 o
  -6   4   9       41.27       30.02     10.45 o
  -5   4   9        1.50       25.26     10.20 o
  -4   4   9       43.78       59.52     10.16 o
  -3   4   9       13.51        7.85     10.14 o
  -2   4   9        4.03        4.45      9.08 o
  -1   4   9       72.74       74.62      8.19 o
   0   4   9        8.57        4.74      7.80 o
   1   4   9        8.26        8.68      5.92 o
  -4   5   9        8.63        7.10      7.30 o
  -2   5   9        5.92       13.71      9.86 o
  -1   5   9        0.72        6.90     13.65 o
  -2 -10  10      199.72      226.16      6.52 o
  -1 -10  10        2.46        3.15      4.94 o
   0 -10  10      488.51      453.24     16.21 o
   1 -10  10      137.94      175.43      6.72 o
   2 -10  10       70.61       52.45      8.98 o
  -4  -9  10      103.40       86.19     10.41 o
  -3  -9  10      423.01      416.30     18.53 o
  -2  -9  10        6.54       16.44      6.78 o
  -1  -9  10      393.53      378.77     13.87 o
   0  -9  10      222.04      248.25     11.75 o
   1  -9  10      147.59      146.72      5.01 o
   2  -9  10      168.14      146.51      5.78 o
   3  -9  10        9.79        1.08      5.31 o
  -5  -8  10      109.87      102.68     12.82 o
  -4  -8  10      532.46      500.26     28.52 o
  -3  -8  10       13.21       20.69      5.07 o
  -2  -8  10      329.25      320.48      8.33 o
  -1  -8  10       47.99       63.71      6.36 o
   0  -8  10      567.44      519.85     28.16 o
   1  -8  10      286.12      307.46      7.30 o
   2  -8  10      188.65      195.30     15.35 o
   3  -8  10      503.99      501.01      6.35 o
   4  -8  10        5.77       20.82      5.26 o
  -6  -7  10       74.33       66.34      8.53 o
  -5  -7  10      149.04      143.48      5.63 o
  -4  -7  10      144.59      142.91      5.46 o
  -3  -7  10      506.70      487.07      7.90 o
  -2  -7  10       28.74       22.42      5.92 o
  -1  -7  10      773.61      754.74      9.07 o
   0  -7  10      492.77      526.71     27.67 o
   1  -7  10      371.86      345.71      6.38 o
   2  -7  10      319.50      313.36      6.21 o
   3  -7  10        4.59       15.36      6.51 o
   4  -7  10      245.87      238.87     27.32 o
   5  -7  10        1.07        4.46      9.74 o
  -7  -6  10      132.45      112.05     15.94 o
  -6  -6  10       47.19       50.34      6.09 o
  -5  -6  10      216.32      196.40     17.05 o
  -4  -6  10      735.93      690.16     16.53 o
  -3  -6  10        7.58       10.52      5.62 o
  -2  -6  10      602.96      549.80     28.61 o
  -1  -6  10      196.80      213.46     15.92 o
   0  -6  10      304.70      294.58     15.07 o
   1  -6  10      285.59      306.45     12.79 o
   2  -6  10      237.04      254.12     16.48 o
   3  -6  10      278.48      296.23     24.18 o
   4  -6  10       12.97       26.22      9.76 o
   5  -6  10      233.98      221.82     10.48 o
  -7  -5  10       57.95       62.68      7.92 o
  -6  -5  10      180.80      154.81      7.71 o
  -5  -5  10      344.34      365.07     23.34 o
  -4  -5  10        7.04       13.65      7.25 o
  -3  -5  10      488.11      481.90     28.82 o
  -2  -5  10        7.54        5.11      7.37 o
  -1  -5  10      576.24      564.17     54.88 o
   0  -5  10      340.42      398.09      7.97 o
   1  -5  10      444.71      419.82     16.73 o
   2  -5  10      467.38      493.83     32.56 o
   3  -5  10        1.04       -7.27      9.98 o
   4  -5  10      180.93      182.80     10.26 o
   5  -5  10       20.09       46.35      9.76 o
  -8  -4  10       41.01       50.09      8.27 o
  -7  -4  10      118.02      127.40      8.11 o
  -6  -4  10       66.37       87.48     11.58 o
  -5  -4  10      163.69      194.07     19.87 o
  -4  -4  10      466.77      711.79    130.04 o
  -3  -4  10       22.04       23.34      7.77 o
  -2  -4  10     1113.23     1033.95    121.11 o
  -1  -4  10      302.23      315.82     30.29 o
   0  -4  10      220.64      233.22      7.77 o
   1  -4  10      525.54      513.86     12.27 o
   2  -4  10       71.72       70.19      7.28 o
   3  -4  10      141.64      137.99     10.29 o
   4  -4  10        2.05       23.44      9.84 o
   5  -4  10      124.27      128.10     10.18 o
  -8  -3  10      117.49      119.49     10.77 o
  -7  -3  10       26.05       12.44     10.52 o
  -6  -3  10      364.70      422.13     11.67 o
  -5  -3  10      363.75      427.41     12.07 o
  -4  -3  10        1.80      -10.46     10.46 o
  -3  -3  10      641.67      673.28     62.06 o
  -2  -3  10       59.39       51.35     13.86 o
  -1  -3  10      332.45      299.63     12.10 o
   0  -3  10      122.98      140.47     11.33 o
   1  -3  10      327.31      328.91     11.58 o
   2  -3  10      346.13      342.50     11.34 o
   3  -3  10       41.83       33.86      9.93 o
   4  -3  10      123.69      117.13      7.14 o
   5  -3  10       18.69        8.87      9.52 o
  -8  -2  10       27.74       24.48     10.39 o
  -7  -2  10      152.15      173.91     10.62 o
  -6  -2  10      132.05      125.69     10.18 o
  -5  -2  10       23.36       15.39      9.84 o
  -4  -2  10      153.42      161.42     10.53 o
  -3  -2  10        3.18       11.50     10.08 o
  -2  -2  10      759.65      725.18     97.12 o
  -1  -2  10       41.97       42.94      9.65 o
   0  -2  10      307.81      282.26     12.23 o
   1  -2  10      297.75      309.41     11.24 o
   2  -2  10       28.15       38.78      9.90 o
   3  -2  10       46.28       27.24      6.92 o
   4  -2  10        0.25        3.37      6.65 o
   5  -2  10       12.88       20.59      9.26 o
  -8  -1  10       53.80       53.97     10.09 o
  -7  -1  10       11.41       -9.94      9.94 o
  -6  -1  10      153.04      154.01      7.84 o
  -5  -1  10      165.03      148.25     10.19 o
  -4  -1  10       16.73       12.77      9.52 o
  -3  -1  10      625.59      650.44     14.50 o
  -2  -1  10      113.33       95.99      9.01 o
  -1  -1  10      174.77      166.33      7.52 o
   0  -1  10       53.48       59.88      9.70 o
   1  -1  10       15.21       -9.84      9.84 o
   2  -1  10       64.31       60.45      9.75 o
   3  -1  10       10.44       27.57      9.22 o
   4  -1  10       23.24       20.49      9.27 o
  -8   0  10        1.05        4.01      9.90 o
  -7   0  10      102.89      110.29      9.82 o
  -6   0  10      161.89      145.39      9.99 o
  -5   0  10        6.95        9.06      6.60 o
  -4   0  10      146.20      148.05     10.00 o
  -3   0  10        8.25       14.21      9.34 o
  -2   0  10      170.72      181.64     10.20 o
  -1   0  10        2.27        0.10      6.75 o
   0   0  10      127.74      108.25      6.99 o
   1   0  10      121.80      116.91      6.45 o
   2   0  10        6.30        1.15      4.97 o
   3   0  10       76.69       74.68      5.54 o
   4   0  10        1.97       11.02      7.67 o
  -7   1  10       39.57       33.63     10.02 o
  -6   1  10       15.86       23.62      6.93 o
  -5   1  10       68.87       74.64      9.55 o
  -4   1  10       26.53       33.93      9.37 o
  -3   1  10      206.43      212.85     10.27 o
  -2   1  10       25.10        9.93      9.59 o
  -1   1  10      109.80      114.66      7.81 o
   0   1  10       66.36       61.07      5.88 o
   1   1  10        1.26        5.41      6.26 o
   2   1  10       26.28       35.56      7.10 o
   3   1  10        8.94        4.80      5.99 o
  -7   2  10       26.60       30.03      7.12 o
  -6   2  10       37.41       32.21      9.82 o
  -5   2  10       26.03       33.84      9.67 o
  -4   2  10      113.94      108.51      9.75 o
  -3   2  10        4.41       23.55      9.40 o
  -2   2  10       40.82       50.42      9.59 o
  -1   2  10        4.83       -0.47      6.67 o
   0   2  10       32.04       29.23      7.45 o
   1   2  10       12.14       10.55      7.06 o
   2   2  10       11.69       15.08      5.74 o
  -5   3  10       52.80       45.23      7.26 o
  -4   3  10        0.12        8.89      9.70 o
  -3   3  10       18.46       30.39      9.77 o
  -2   3  10        0.27       17.53      9.50 o
  -1   3  10       21.94       24.14      9.31 o
   0   3  10        6.50        4.54      7.26 o
   1   3  10        0.93        5.86      6.98 o
  -3   4  10        2.54       17.53     10.18 o
  -2   4  10       24.75       25.87      7.52 o
  -2  -9  11       57.08       38.48      5.11 o
  -1  -9  11      251.52      271.23     19.21 o
   0  -9  11       61.02       55.48      6.25 o
   1  -9  11      193.86      211.87      9.13 o
   2  -9  11        6.39       19.94      5.21 o
  -4  -8  11       34.19       40.43      5.30 o
  -3  -8  11      250.46      228.90      6.44 o
  -2  -8  11      211.25      208.32      7.36 o
  -1  -8  11      208.21      181.60      6.37 o
   0  -8  11      620.28      615.99     31.23 o
   1  -8  11        3.25        2.18     13.71 o
   2  -8  11      216.99      204.33     14.84 o
   3  -8  11      107.92       97.09      8.03 o
  -5  -7  11        2.99       -4.90      6.18 o
  -4  -7  11      478.07      458.08     16.95 o
  -3  -7  11       75.04       86.09      6.51 o
  -2  -7  11      284.35      263.08      6.63 o
  -1  -7  11      407.28      429.06      9.21 o
   0  -7  11       70.48       68.93      6.90 o
   1  -7  11      269.44      293.37     14.11 o
   2  -7  11        0.86       -4.76      5.39 o
   3  -7  11      195.66      176.09      7.20 o
  -6  -6  11        5.64       -4.56      7.28 o
  -5  -6  11      347.88      317.85     32.30 o
  -4  -6  11      107.12      110.18      7.16 o
  -3  -6  11      201.11      176.90     12.96 o
  -2  -6  11      107.21      100.89      8.36 o
  -1  -6  11       67.61       54.64      7.02 o
   0  -6  11      349.47      366.09     16.95 o
   1  -6  11       12.43       10.98      6.78 o
   2  -6  11      189.57      171.24      7.39 o
   3  -6  11       71.45       63.46      7.41 o
   4  -6  11       46.52       49.68      9.99 o
  -6  -5  11      107.05       94.67      7.59 o
  -5  -5  11        1.86        4.22      9.21 o
  -4  -5  11      341.05      348.36      9.07 o
  -3  -5  11       56.62       63.11      8.89 o
  -2  -5  11      334.85      303.87     27.00 o
  -1  -5  11      477.99      476.46     47.21 o
   0  -5  11        1.21       -1.76      6.77 o
   1  -5  11      379.93      349.54     11.72 o
   2  -5  11       18.05       30.29      9.79 o
   3  -5  11       63.37       45.90      7.12 o
   4  -5  11       63.96       49.90      9.91 o
  -7  -4  11       73.84       88.37     11.25 o
  -6  -4  11       29.57       27.28     10.96 o
  -5  -4  11      340.17      401.03     26.94 o
  -4  -4  11      115.21      140.17      8.11 o
  -3  -4  11      310.43      290.53     18.69 o
  -2  -4  11      174.34      173.22     24.03 o
  -1  -4  11       13.85       12.71     12.53 o
   0  -4  11      215.58      213.16     11.60 o
   1  -4  11        5.97       11.98      7.40 o
   2  -4  11      204.37      158.94      8.01 o
   3  -4  11       24.74       28.22     10.06 o
   4  -4  11       36.77       25.11      9.87 o
  -7  -3  11       14.55       25.38     10.24 o
  -6  -3  11      179.70      170.86     10.99 o
  -5  -3  11       30.19       28.84     10.62 o
  -4  -3  11      159.82      195.19     11.50 o
  -3  -3  11       40.44       35.52     12.20 o
  -2  -3  11      199.60      166.55     13.84 o
  -1  -3  11      156.09      133.05     11.57 o
   0  -3  11        1.25        1.33     10.54 o
   1  -3  11      316.71      311.93     11.59 o
   2  -3  11       21.22        9.82     10.00 o
   3  -3  11       35.14       25.16     10.05 o
   4  -3  11       24.16       21.87     10.07 o
  -7  -2  11      100.09      100.43     10.48 o
  -6  -2  11        4.87       14.76      9.73 o
  -5  -2  11      175.26      181.25     10.86 o
  -4  -2  11       26.80       34.34     10.23 o
  -3  -2  11      232.77      264.77     11.83 o
  -2  -2  11      170.99      157.39      9.32 o
  -1  -2  11        1.50       -3.42     13.17 o
   0  -2  11      119.73      105.94     11.34 o
   1  -2  11        7.26       24.31     10.63 o
   2  -2  11       84.30       63.80     10.45 o
   3  -2  11        0.78       -9.50      9.50 o
  -7  -1  11       33.25       36.26      7.01 o
  -6  -1  11      198.10      200.06     10.48 o
  -5  -1  11        2.52       -7.67      9.11 o
  -4  -1  11       90.15       87.09     10.15 o
  -3  -1  11       65.03       57.60      9.92 o
  -2  -1  11       39.01       38.47     11.94 o
  -1  -1  11       54.45       54.39      8.40 o
   0  -1  11        4.00        7.56      8.01 o
   1  -1  11      143.13      133.17      7.57 o
   2  -1  11        5.46       10.80      7.17 o
   3  -1  11       23.97        9.03      6.75 o
  -6   0  11        0.29        1.64      9.86 o
  -5   0  11       33.00       50.95      9.66 o
  -4   0  11        3.68        2.37      9.36 o
  -3   0  11       47.69       55.00      9.65 o
  -2   0  11       74.49       68.88      9.61 o
  -1   0  11        9.98       11.34      7.44 o
   0   0  11       56.68       57.50      7.87 o
   1   0  11        7.38       12.55      7.24 o
   2   0  11       15.04       23.27      7.00 o
  -6   1  11       45.64       63.62      9.83 o
  -5   1  11        0.18       -6.89      6.89 o
  -4   1  11       36.87       28.14      9.87 o
  -3   1  11       63.38       66.93      9.61 o
  -2   1  11        5.72       -3.00     11.50 o
  -1   1  11       28.45       30.67      7.05 o
   0   1  11        0.34        4.87      6.50 o
   1   1  11       14.44       18.33      5.73 o
  -4   2  11        6.58       14.62      9.70 o
  -3   2  11        4.70       22.84      9.60 o
  -2   2  11       17.48       28.77     11.88 o
  -1   2  11       12.41        9.79      6.95 o
   0   2  11       18.09       13.81      6.04 o
  -2  -8  12        2.32        2.25      6.95 o
  -1  -8  12      390.81      350.97      6.93 o
   0  -8  12       77.64       87.91      7.11 o
  -4  -7  12      183.97      167.55      7.84 o
  -3  -7  12        2.98       -2.15      7.42 o
  -2  -7  12      183.34      162.59     23.99 o
  -1  -7  12        3.39       16.72      6.82 o
   0  -7  12      300.07      311.41     11.11 o
   1  -7  12       16.84       25.10     10.92 o
   2  -7  12      110.02       93.55      6.17 o
  -4  -6  12       77.18       69.84      9.55 o
  -3  -6  12      156.28      145.93      7.99 o
  -2  -6  12        5.20        5.17      7.30 o
  -1  -6  12      387.81      381.62     32.96 o
   0  -6  12       55.26       66.49      7.15 o
   1  -6  12       92.76       79.59      7.17 o
   2  -6  12       53.81       70.43     10.62 o
  -5  -5  12      151.95      159.66     15.23 o
  -4  -5  12      188.52      163.24     21.90 o
  -3  -5  12       30.78       40.17      8.08 o
  -2  -5  12      196.71      180.71     22.51 o
  -1  -5  12       34.81       27.60     10.94 o
   0  -5  12      137.97      121.45     11.48 o
   1  -5  12       14.17       23.60     10.29 o
   2  -5  12       35.87       17.95      9.93 o
  -5  -4  12      148.37      159.50     14.54 o
  -3  -4  12      109.91       85.77     14.37 o
  -2  -4  12        0.22       -2.42     10.50 o
  -1  -4  12      152.33      144.77     11.43 o
   0  -4  12       33.00       38.87     11.07 o
   1  -4  12       96.98       68.46     11.18 o
   2  -4  12       49.08       36.88     10.28 o
  -6  -3  12        5.92       19.21     10.47 o
  -5  -3  12       33.09       22.53     10.94 o
  -4  -3  12       48.63       59.67     13.43 o
  -3  -3  12       49.60       56.66     11.73 o
  -2  -3  12      153.47      112.43     14.43 o
  -1  -3  12       15.36       15.64     13.11 o
   0  -3  12       91.04       92.56     11.55 o
   1  -3  12       23.58       22.58     10.34 o
   2  -3  12       12.49       10.24      9.90 o
  -5  -2  12      105.92      111.99     13.08 o
  -4  -2  12        5.33       12.14     10.26 o
  -3  -2  12      148.17      141.87     11.69 o
  -2  -2  12        7.45       15.64     11.85 o
  -1  -2  12       26.02       24.60      9.32 o
   0  -2  12       13.12       27.19     11.16 o
   1  -2  12       21.64        1.91     10.83 o
   2  -2  12       11.90       36.88     10.37 o
  -5  -1  12        6.00        7.99     10.13 o
  -4  -1  12       61.40       53.97     10.32 o
  -3  -1  12       17.19       20.30     10.23 o
  -2  -1  12       59.94       60.30     14.57 o
  -1  -1  12        0.21        3.25      9.55 o
   0  -1  12       38.27       25.88      7.88 o
   1  -1  12       28.59       27.51      7.49 o
  -4   0  12       47.70       33.61     10.06 o
  -3   0  12       68.21       67.50     10.11 o
  -2   0  12        0.97        7.93     11.94 o
  -1   0  12       12.25       12.85      8.98 o
   0   0  12        9.44        2.94      6.09 o
  -2  -5  13       38.82       47.50     14.17 o
  -1  -5  13       42.01       56.41     11.37 o
   0  -5  13       39.75       35.63     11.33 o
  -3  -4  13        3.09        9.10     22.04 o
  -2  -4  13      119.01       93.35     14.81 o
  -1  -4  13       94.25       73.77     14.19 o
  -2  -3  13        8.81       10.10     12.24 o
  -1  -3  13        5.75        7.12     13.29 o
 
